# Supplementary material for: 4-Methyl-5-(4-nitro­benzyl­idene)-2-oxo-2,5-di­hydro-1H-pyrrole-3-carbo­nitrile
Source: Acta Crystallogr Sect E Struct Rep Online. 2013 Jun 26;69(Pt 7):o1158. doi: 10.1107/S1600536813017066 (PMC3770419; doi:10.1107/S1600536813017066)
Supplement: Supplementary file 1 [file e-69-o1158-sup1.cif]

##############################################################################
#                                                                            #
# This CIF contains the data in a paper accepted for publication in          #
# Acta Crystallographica Section E. It conforms to the requirements of       #
# Notes for Authors for Acta Crystallographica Section E, and has been       #
# peer reviewed under the auspices of the IUCr Commission on Journals.       #
#                                                                            #
# Full details of the Crystallographic Information File format               #
# are given in the paper "The Crystallographic Information File (CIF):       #
# a New Standard Archive File for Crystallography" by S. R. Hall, F. H.      #
# Allen and I. D. Brown [Acta Cryst. (1991), A47, 655-685].                  #
#                                                                            #
# The current version of the core CIF dictionary is obtainable from          #
# ftp://ftp.iucr.org/pub/cif_core.dic.                                       #
#                                                                            #
# Software is freely available for graphical display of the structure(s)     #
# in this CIF. For information consult the CIF software page                 #
# http://www.iucr.org/resources/cif/software.                                #
#                                                                            #
# This file may be used for bona fide research purposes within the           #
# scientific community so long as proper attribution is given to the journal # 
# article from which it was obtained.                                        #
#                                                                            #
##############################################################################
data_global
_audit_creation_method     SHELXL
_journal_date_recd_electronic     2013-06-07
_journal_date_accepted     2013-06-19
_journal_name_full     'Acta Crystallographica, Section E'
_journal_year     2013
_journal_volume     69
_journal_issue      7
_journal_page_first     o1158
_journal_page_last     o1158
_journal_paper_category     QO
_journal_paper_doi     10.1107/S1600536813017066
_journal_coeditor_code     JJ2169
_publ_contact_author_name     'Gainsford, Graeme J.'
_publ_contact_author_address
;
Callaghan Innovation Research Limited
PO Box 31-310 Lower Hutt
New Zealand
;
_publ_contact_author_email     g.gainsford@irl.cri.nz
_publ_contact_author_fax     '64(4)931 3142'
_publ_contact_author_phone     '64(4)931 3518'
_publ_section_title
;\
4-Methyl-5-(4-nitrobenzylidene)-2-oxo-2,5-dihydro-1<i>H</i>-pyrrole-3-\
carbonitrile
;
loop_
    _publ_author_name
    _publ_author_address
    'Gainsford, Graeme J.'
;Callaghan Innovation Research Limited
 PO Box 31-310
 Lower Hutt
 New Zealand
;
    'Bhuiyan, M. Delower. H.'
;Callaghan Innovation Research Limited
 PO Box 31-310
 Lower Hutt
 New Zealand
;
    'Kay, Andrew J.'
;Callaghan Innovation Research Limited
 PO Box 31-310
 Lower Hutt
 New Zealand
;
data_I
_audit_creation_method     SHELXL-97
_chemical_name_systematic
;\
4-Methyl-5-(4-nitrobenzylidene)-2-oxo-2,5-dihydro-1<i>H</i>-pyrrole-3-\
carbonitrile
;
_chemical_name_common     ?
_chemical_formula_moiety     'C13 H9 N3 O3'
_chemical_formula_sum     'C13 H9 N3 O3'
_chemical_formula_iupac     'C13 H9 N3 O3'
_chemical_formula_weight     255.23
_chemical_melting_point     ?
_symmetry_cell_setting     monoclinic
_symmetry_space_group_name_H-M     'P 21/c'
_symmetry_space_group_name_Hall     '-P 2ybc'
loop_
    _symmetry_equiv_pos_as_xyz
    'x, y, z'
    '-x, y+1/2, -z+1/2'
    '-x, -y, -z'
    'x, -y-1/2, z-1/2'
_cell_length_a     3.7456(2)
_cell_length_b     14.9193(9)
_cell_length_c     21.6077(17)
_cell_angle_alpha     90.00
_cell_angle_beta     92.273(7)
_cell_angle_gamma     90.00
_cell_volume     1206.52(14)
_cell_formula_units_Z     4
_cell_measurement_reflns_used     ?
_cell_measurement_theta_min     ?
_cell_measurement_theta_max     ?
_cell_measurement_temperature     120(2)
_exptl_crystal_description     needle
_exptl_crystal_colour     yellow
_exptl_crystal_size_max     0.44
_exptl_crystal_size_mid     0.05
_exptl_crystal_size_min     0.03
_exptl_crystal_density_diffrn     1.405
_exptl_crystal_density_meas     ?
_exptl_crystal_density_method     'not measured'
_exptl_crystal_F_000     528
_exptl_absorpt_coefficient_mu     0.864
_exptl_absorpt_correction_type     multi-scan
_exptl_absorpt_process_details
;
(CrysAlis PRO; Agilent, 2011)
;
_exptl_absorpt_correction_T_min     0.6331
_exptl_absorpt_correction_T_max     1.0000
_exptl_special_details
;
Absorption correction: CrysAlisPro, Agilent Technologies,
Version 1.171.35.19 (release 27-10-2011 CrysAlis171 .NET)
(compiled Oct 27 2011,15:02:11)
Empirical absorption correction using spherical harmonics,
 implemented in SCALE3 ABSPACK scaling algorithm.
 (MNa)^+^ m/<i>z</i> 278.0540; C~13~H~9~N~3~O~3~ requires (MNa)^+^ m/<i>z</i>
278.0542). ^1^H NMR (500 MHz, d~6~-DMSO) 2.46 (s, 3H, CH~3~), 6.84 (s, 1H,
CH), 7.88 (d, 2H, <i>J</i> = 4.9 Hz, ArH), 8.25 (d, 2H, <i>J</i> = 4.9 Hz,
ArH), 10.91 (s, 1H, NH). ^13^C NMR (75 MHz, d~6~ --DMSO) 12.3, 105.9, 112.7,
113.4, 123.9, 130.9, 138.2, 139.9, 146.7, 161.7, 166.9.
;
_diffrn_ambient_temperature     120(2)
_diffrn_radiation_type     CuK\a
_diffrn_radiation_wavelength     1.54184
_diffrn_radiation_source     'fine-focus sealed tube'
_diffrn_radiation_monochromator     graphite
_diffrn_measurement_device_type
                                   'Agilent SuperNova (Dual, Cu at zero, Atlas)'
_diffrn_measurement_method     '\w scans'
_diffrn_detector_area_resol_mean     10.6501
_diffrn_reflns_number     7096
_diffrn_reflns_av_R_equivalents     0.0423
_diffrn_reflns_av_sigmaI/netI     0.0819
_diffrn_reflns_theta_min     3.60
_diffrn_reflns_theta_max     69.98
_diffrn_reflns_theta_full     67.684
_diffrn_measured_fraction_theta_max     0.993
_diffrn_measured_fraction_theta_full     0.997
_diffrn_reflns_limit_h_min     -4
_diffrn_reflns_limit_h_max     4
_diffrn_reflns_limit_k_min     -17
_diffrn_reflns_limit_k_max     18
_diffrn_reflns_limit_l_min     -26
_diffrn_reflns_limit_l_max     18
_diffrn_standards_number     ?
_diffrn_standards_interval_count     ?
_diffrn_standards_interval_time     ?
_diffrn_standards_decay_%     0
_refine_special_details
;
Refinement of <i>F</i>^2^ against ALL reflections. The weighted <i>R</i>-factor
<i>wR</i> and goodness of fit <i>S</i> are based on <i>F</i>^2^, conventional
<i>R</i>-factors <i>R</i> are based on <i>F</i>, with <i>F</i> set to zero for
negative <i>F</i>^2^. The threshold expression of <i>F</i>^2^ >
\s(<i>F</i>^2^) is used only for calculating <i>R</i>-factors(gt) <i>etc</i>.
and is not relevant to the choice of reflections for refinement.
<i>R</i>-factors based on <i>F</i>^2^ are statistically about twice as large
as those based on <i>F</i>, and <i>R</i>- factors based on ALL data will be
even larger.
;
_reflns_number_total     2283
_reflns_number_gt     1941
_reflns_threshold_expression     I>2\s(I)
_refine_ls_structure_factor_coef     Fsqd
_refine_ls_matrix_type     full
_refine_ls_R_factor_all     0.0608
_refine_ls_R_factor_gt     0.0480
_refine_ls_wR_factor_gt     0.1310
_refine_ls_wR_factor_ref     0.1390
_refine_ls_goodness_of_fit_ref     1.052
_refine_ls_restrained_S_all     1.052
_refine_ls_number_reflns     2283
_refine_ls_number_parameters     173
_refine_ls_number_restraints     0
_refine_ls_hydrogen_treatment     constr
_refine_ls_weighting_scheme     calc
_refine_ls_weighting_details
         'calc w=1/[\s^2^(Fo^2^)+(0.0824P)^2^+0.3085P] where P=(Fo^2^+2Fc^2^)/3'
_atom_sites_solution_hydrogens     geom
_atom_sites_solution_primary     direct
_atom_sites_solution_secondary     difmap
_refine_ls_shift/su_max     0.000
_refine_ls_shift/su_mean     0.000
_refine_diff_density_max     0.250
_refine_diff_density_min     -0.253
_refine_ls_extinction_method     none
_refine_ls_extinction_coef     ?
loop_
    _atom_type_symbol
    _atom_type_description
    _atom_type_scat_dispersion_real
    _atom_type_scat_dispersion_imag
    _atom_type_scat_source
    'C' 'C' 0.0181 0.0091
                         'International Tables Vol C Tables 4.2.6.8 and 6.1.1.4'
    'H' 'H' 0.0000 0.0000
                         'International Tables Vol C Tables 4.2.6.8 and 6.1.1.4'
    'N' 'N' 0.0311 0.0180
                         'International Tables Vol C Tables 4.2.6.8 and 6.1.1.4'
    'O' 'O' 0.0492 0.0322
                         'International Tables Vol C Tables 4.2.6.8 and 6.1.1.4'
_computing_data_collection     'CrysAlis PRO (Agilent, 2011)'
_computing_cell_refinement     'CrysAlis PRO (Agilent, 2011)'
_computing_data_reduction     'CrysAlis PRO (Agilent, 2011)'
_computing_structure_solution     'SHELXS97 (Sheldrick, 2008)'
_computing_structure_refinement     'SHELXL2012 (Sheldrick, 2008)'
_computing_molecular_graphics
;
ORTEP-3 in WinGX (Farrugia, 2012) and Mercury (Macrae <i>et al.</i>,
2008)
;
_computing_publication_material
;
SHELXL97 (Sheldrick, 2008) and PLATON (Spek, 2009)
;
loop_
    _atom_site_type_symbol
    _atom_site_label
    _atom_site_fract_x
    _atom_site_fract_y
    _atom_site_fract_z
    _atom_site_U_iso_or_equiv
    _atom_site_adp_type
    _atom_site_calc_flag
    _atom_site_occupancy
    _atom_site_disorder_assembly
    _atom_site_disorder_group
    O O1 0.8538(3) 0.44087(8) 0.56486(6) 0.0277(3) Uani d 1 . .
    O O2 0.9729(4) 0.64031(9) 0.18759(7) 0.0452(4) Uani d 1 . .
    O O3 1.1572(4) 0.52825(10) 0.13455(7) 0.0453(4) Uani d 1 . .
    N N1 0.7576(4) 0.40243(9) 0.46186(7) 0.0243(3) Uani d 1 . .
    H H1 0.8491 0.4502 0.4446 0.029 Uiso calc 1 . .
    N N2 0.3889(4) 0.24706(12) 0.63898(9) 0.0403(4) Uani d 1 . .
    N N3 1.0168(4) 0.55927(10) 0.17993(8) 0.0323(4) Uani d 1 . .
    C C1 0.7387(4) 0.39026(11) 0.52376(8) 0.0236(4) Uani d 1 . .
    C C2 0.5581(4) 0.30283(11) 0.53143(9) 0.0253(4) Uani d 1 . .
    C C3 0.4940(4) 0.26523(11) 0.47533(8) 0.0252(4) Uani d 1 . .
    C C4 0.6126(4) 0.32905(11) 0.42854(8) 0.0246(4) Uani d 1 . .
    C C5 0.4693(5) 0.27012(11) 0.59072(9) 0.0283(4) Uani d 1 . .
    C C6 0.3332(5) 0.17567(11) 0.46080(9) 0.0296(4) Uani d 1 . .
    H H6A 0.1407 0.1825 0.4291 0.044 Uiso calc 1 . .
    H H6B 0.2362 0.1501 0.4984 0.044 Uiso calc 1 . .
    H H6C 0.5171 0.1356 0.4454 0.044 Uiso calc 1 . .
    C C7 0.5892(4) 0.31806(11) 0.36711(8) 0.0264(4) Uani d 1 . .
    H H7 0.4945 0.2624 0.3527 0.032 Uiso calc 1 . .
    C C8 0.6925(4) 0.38178(11) 0.31925(8) 0.0256(4) Uani d 1 . .
    C C9 0.6636(4) 0.47494(11) 0.32720(9) 0.0268(4) Uani d 1 . .
    H H9 0.5724 0.4981 0.3644 0.032 Uiso calc 1 . .
    C C10 0.7663(5) 0.53323(11) 0.28161(9) 0.0283(4) Uani d 1 . .
    H H10 0.7463 0.5962 0.2869 0.034 Uiso calc 1 . .
    C C11 0.8990(4) 0.49794(12) 0.22809(8) 0.0276(4) Uani d 1 . .
    C C12 0.9235(5) 0.40627(12) 0.21750(9) 0.0287(4) Uani d 1 . .
    H H12 1.0116 0.3838 0.1799 0.034 Uiso calc 1 . .
    C C13 0.8157(5) 0.34892(12) 0.26339(8) 0.0285(4) Uani d 1 . .
    H H13 0.8255 0.2860 0.2569 0.034 Uiso calc 1 . .
loop_
    _atom_site_aniso_label
    _atom_site_aniso_U_11
    _atom_site_aniso_U_22
    _atom_site_aniso_U_33
    _atom_site_aniso_U_12
    _atom_site_aniso_U_13
    _atom_site_aniso_U_23
    O1 0.0363(6) 0.0202(6) 0.0267(7) -0.0029(5) 0.0031(5) -0.0007(5)
    O2 0.0724(10) 0.0219(7) 0.0415(9) -0.0063(6) 0.0049(7) 0.0049(6)
    O3 0.0579(9) 0.0402(8) 0.0392(9) 0.0065(7) 0.0202(7) 0.0088(7)
    N1 0.0314(7) 0.0158(7) 0.0258(8) -0.0023(5) 0.0032(6) 0.0007(6)
    N2 0.0449(9) 0.0378(9) 0.0387(11) -0.0049(7) 0.0067(8) 0.0095(8)
    N3 0.0379(8) 0.0273(8) 0.0315(9) -0.0017(6) 0.0015(7) 0.0049(7)
    C1 0.0264(7) 0.0178(8) 0.0268(9) 0.0020(6) 0.0036(6) 0.0007(7)
    C2 0.0278(8) 0.0184(8) 0.0300(10) 0.0014(6) 0.0054(7) 0.0025(7)
    C3 0.0268(8) 0.0179(8) 0.0313(10) 0.0005(6) 0.0048(7) 0.0010(7)
    C4 0.0283(8) 0.0168(8) 0.0289(9) 0.0012(6) 0.0045(7) 0.0001(7)
    C5 0.0311(8) 0.0196(8) 0.0342(11) -0.0010(6) 0.0023(7) 0.0024(7)
    C6 0.0348(8) 0.0188(8) 0.0356(10) -0.0040(7) 0.0060(7) -0.0009(7)
    C7 0.0296(8) 0.0179(8) 0.0320(10) -0.0005(6) 0.0041(7) -0.0014(7)
    C8 0.0256(7) 0.0230(8) 0.0280(10) -0.0008(6) 0.0003(7) -0.0004(7)
    C9 0.0285(8) 0.0231(9) 0.0290(10) 0.0015(6) 0.0038(7) -0.0033(7)
    C10 0.0332(8) 0.0197(8) 0.0318(10) 0.0006(7) 0.0000(7) -0.0001(7)
    C11 0.0289(8) 0.0253(9) 0.0285(10) -0.0012(7) 0.0014(7) 0.0035(8)
    C12 0.0336(8) 0.0256(9) 0.0272(10) 0.0031(7) 0.0043(7) -0.0007(7)
    C13 0.0365(9) 0.0206(8) 0.0287(10) 0.0018(7) 0.0027(7) -0.0019(7)
_geom_special_details
;
All e.s.d.'s (except the e.s.d. in the dihedral angle between two l.s. planes)
are estimated using the full covariance matrix. The cell e.s.d.'s are taken
into account individually in the estimation of e.s.d.'s in distances, angles
and torsion angles; correlations between e.s.d.'s in cell parameters are only
used when they are defined by crystal symmetry. An approximate (isotropic)
treatment of cell e.s.d.'s is used for estimating e.s.d.'s involving l.s.
planes.
;
loop_
    _geom_bond_atom_site_label_1
    _geom_bond_atom_site_label_2
    _geom_bond_site_symmetry_2
    _geom_bond_distance
    _geom_bond_publ_flag
    O1 C1 . 1.231(2) ?
    O2 N3 . 1.232(2) ?
    O3 N3 . 1.222(2) ?
    N1 C1 . 1.354(2) ?
    N1 C4 . 1.407(2) ?
    N1 H1 . 0.8800 ?
    N2 C5 . 1.149(3) ?
    N3 C11 . 1.467(2) ?
    C1 C2 . 1.482(2) ?
    C2 C3 . 1.349(3) ?
    C2 C5 . 1.423(3) ?
    C3 C4 . 1.470(2) ?
    C3 C6 . 1.494(2) ?
    C4 C7 . 1.337(3) ?
    C6 H6A . 0.9800 ?
    C6 H6B . 0.9800 ?
    C6 H6C . 0.9800 ?
    C7 C8 . 1.468(2) ?
    C7 H7 . 0.9500 ?
    C8 C13 . 1.398(2) ?
    C8 C9 . 1.405(2) ?
    C9 C10 . 1.380(2) ?
    C9 H9 . 0.9500 ?
    C10 C11 . 1.381(3) ?
    C10 H10 . 0.9500 ?
    C11 C12 . 1.390(2) ?
    C12 C13 . 1.382(3) ?
    C12 H12 . 0.9500 ?
    C13 H13 . 0.9500 ?
loop_
    _geom_angle_atom_site_label_1
    _geom_angle_atom_site_label_2
    _geom_angle_atom_site_label_3
    _geom_angle_site_symmetry_1
    _geom_angle_site_symmetry_3
    _geom_angle
    _geom_angle_publ_flag
    C1 N1 C4 . . 111.50(14) ?
    C1 N1 H1 . . 124.3 ?
    C4 N1 H1 . . 124.3 ?
    O3 N3 O2 . . 122.93(16) ?
    O3 N3 C11 . . 118.96(15) ?
    O2 N3 C11 . . 118.11(16) ?
    O1 C1 N1 . . 126.85(15) ?
    O1 C1 C2 . . 127.44(16) ?
    N1 C1 C2 . . 105.70(15) ?
    C3 C2 C5 . . 128.83(16) ?
    C3 C2 C1 . . 109.36(15) ?
    C5 C2 C1 . . 121.80(16) ?
    C2 C3 C4 . . 107.50(15) ?
    C2 C3 C6 . . 128.09(16) ?
    C4 C3 C6 . . 124.41(16) ?
    C7 C4 N1 . . 127.73(15) ?
    C7 C4 C3 . . 126.41(16) ?
    N1 C4 C3 . . 105.85(15) ?
    N2 C5 C2 . . 176.98(19) ?
    C3 C6 H6A . . 109.5 ?
    C3 C6 H6B . . 109.5 ?
    H6A C6 H6B . . 109.5 ?
    C3 C6 H6C . . 109.5 ?
    H6A C6 H6C . . 109.5 ?
    H6B C6 H6C . . 109.5 ?
    C4 C7 C8 . . 127.68(16) ?
    C4 C7 H7 . . 116.2 ?
    C8 C7 H7 . . 116.2 ?
    C13 C8 C9 . . 118.82(16) ?
    C13 C8 C7 . . 119.10(15) ?
    C9 C8 C7 . . 122.06(16) ?
    C10 C9 C8 . . 120.73(16) ?
    C10 C9 H9 . . 119.6 ?
    C8 C9 H9 . . 119.6 ?
    C9 C10 C11 . . 118.51(16) ?
    C9 C10 H10 . . 120.7 ?
    C11 C10 H10 . . 120.7 ?
    C10 C11 C12 . . 122.76(16) ?
    C10 C11 N3 . . 118.99(16) ?
    C12 C11 N3 . . 118.24(16) ?
    C13 C12 C11 . . 117.89(16) ?
    C13 C12 H12 . . 121.1 ?
    C11 C12 H12 . . 121.1 ?
    C12 C13 C8 . . 121.21(16) ?
    C12 C13 H13 . . 119.4 ?
    C8 C13 H13 . . 119.4 ?
loop_
    _geom_torsion_atom_site_label_1
    _geom_torsion_atom_site_label_2
    _geom_torsion_atom_site_label_3
    _geom_torsion_atom_site_label_4
    _geom_torsion_site_symmetry_1
    _geom_torsion_site_symmetry_2
    _geom_torsion_site_symmetry_3
    _geom_torsion_site_symmetry_4
    _geom_torsion
    _geom_torsion_publ_flag
    C4 N1 C1 O1 . . . . 177.31(15) ?
    C4 N1 C1 C2 . . . . -1.53(17) ?
    O1 C1 C2 C3 . . . . -175.91(16) ?
    N1 C1 C2 C3 . . . . 2.92(18) ?
    O1 C1 C2 C5 . . . . 5.4(3) ?
    N1 C1 C2 C5 . . . . -175.75(15) ?
    C5 C2 C3 C4 . . . . 175.48(16) ?
    C1 C2 C3 C4 . . . . -3.06(18) ?
    C5 C2 C3 C6 . . . . -4.5(3) ?
    C1 C2 C3 C6 . . . . 176.91(15) ?
    C1 N1 C4 C7 . . . . -179.52(16) ?
    C1 N1 C4 C3 . . . . -0.25(18) ?
    C2 C3 C4 C7 . . . . -178.61(16) ?
    C6 C3 C4 C7 . . . . 1.4(3) ?
    C2 C3 C4 N1 . . . . 2.11(18) ?
    C6 C3 C4 N1 . . . . -177.87(15) ?
    N1 C4 C7 C8 . . . . -3.4(3) ?
    C3 C4 C7 C8 . . . . 177.49(16) ?
    C4 C7 C8 C13 . . . . 148.90(18) ?
    C4 C7 C8 C9 . . . . -32.6(3) ?
    C13 C8 C9 C10 . . . . -2.2(3) ?
    C7 C8 C9 C10 . . . . 179.34(16) ?
    C8 C9 C10 C11 . . . . -0.2(3) ?
    C9 C10 C11 C12 . . . . 1.9(3) ?
    C9 C10 C11 N3 . . . . -178.58(16) ?
    O3 N3 C11 C10 . . . . 174.92(17) ?
    O2 N3 C11 C10 . . . . -4.3(3) ?
    O3 N3 C11 C12 . . . . -5.6(3) ?
    O2 N3 C11 C12 . . . . 175.26(17) ?
    C10 C11 C12 C13 . . . . -1.2(3) ?
    N3 C11 C12 C13 . . . . 179.27(16) ?
    C11 C12 C13 C8 . . . . -1.3(3) ?
    C9 C8 C13 C12 . . . . 2.9(3) ?
    C7 C8 C13 C12 . . . . -178.56(16) ?
loop_
    _geom_hbond_atom_site_label_D
    _geom_hbond_atom_site_label_H
    _geom_hbond_atom_site_label_A
    _geom_hbond_site_symmetry_A
    _geom_hbond_distance_DH
    _geom_hbond_distance_HA
    _geom_hbond_distance_DA
    _geom_hbond_angle_DHA
    _geom_hbond_publ_flag
    N1 H1 O1 3_766 0.88 1.98 2.8256(18) 159 y
    C9 H9 O1 3_666 0.95 2.43 3.336(2) 159 y
    C12 H12 N2 4_665 0.95 2.59 3.374(3) 141 y
    C13 H13 O2 2_745 0.95 2.58 3.372(2) 141 y
_shelx_hkl_checksum     18021
_shelx_hkl_file
;
   0   0   2 2081.41 111.864  13
   0   0  -2 2557.90 122.013   2
   0   0   3 7.04498 27.7537  13
   0   0  -3-0.95502 32.4849   2
   0   0  -4 34810.7 668.817   2
   0   0   4 32344.2 608.767  13
   0   0   5-28.3539 51.4695  13
   0   0  -5-7.35739 49.1053   1
   0   0   5 15.6252 41.9702  14
   0   0  -5-12.3506 60.7120   2
   0   0  -6 39178.2 790.701   1
   0   0   6 36605.6 793.381  13
   0   0  -6 38305.0 842.512   2
   0   0   6 37384.2 635.610  14
   0   0  -7 42.2567 64.1262   3
   0   0   7 8.95903 27.7525  14
   0   0   7 49.3656 44.8680  13
   0   0  -7-54.1968 57.6064   1
   0   0  -7-9.97722 58.4447   2
   0   0  -8 53525.9 1335.82   3
   0   0  -8 55534.5 1184.15   2
   0   0   8 52691.7 1123.97  13
   0   0  -9-3.64143 66.1443   1
   0   0  -9 38.2247 86.9762   3
   0   0   9 22.8029 72.0766  13
   0   0   9-83.1834 65.9555  14
   0   0  10 53923.3 1296.72  13
   0   0 -10 51007.7 1493.74   3
   0   0  11-11.7296 72.1824  13
   0   0 -11-36.7953 90.2511   1
   0   0 -11-99.3425 124.299   3
   0   0 -12 28821.8 1272.02   3
   0   0  12 34482.3 1180.17  13
   0   0  13-90.5511 95.5438  13
   0   0 -13-68.0689 96.4166   3
   0   0  14 2220.30 340.524  13
   0   0 -14 2195.90 402.989   3
   0   0 -15-327.030 216.436   3
   0   0  15-6.89312 95.8279  13
   0   0  16 3.60156 118.253  13
   0   0 -16-82.0892 73.5926  11
   0   0 -17 140.472 128.767  11
   0   0  17 78.6467 118.540  13
   0   0  18 17168.0 1100.95  13
   0   0 -18 14913.9 626.095  11
   0   0 -19 5.36119 95.0958  11
   0   0 -20 56226.1 1252.37  11
   0   0 -21-57.4042 108.482  11
   0   0 -22 18304.2 720.673  11
   0   0 -23 60.8414 100.979  11
   0   0 -24 4718.94 338.455  11
   0   0 -25 3.36457 78.3337  11
   0  -1   0 26.4581 16.4716  15
   0   1   0 3.12135 14.4736  14
   0   1   0-6.75506 16.4757   1
   0   1  -1 133841. 886.200   1
   0   1   1 134905. 793.288  14
   0  -1  -1 133004. 891.378   2
   0  -1  -1 133721. 932.445  15
   0   1  -1 131854. 825.989  14
   0   1  -2 48405.0 619.575   1
   0   1   2 51573.2 552.158  14
   0  -1  -2 48022.1 651.393  15
   0  -1  -2 48890.8 632.700   2
   0  -1   2 45136.5 422.528  13
   0  -1  -3 128050. 1234.71  15
   0  -1  -3 127477. 1159.28   2
   0   1   3 129428. 934.018  14
   0   1  -3 120190. 1056.66   1
   0  -1   3 116584. 895.586  13
   0   1   4 15422.6 442.569  13
   0  -1  -4 13977.9 487.646  15
   0   1  -4 14978.3 489.686   3
   0  -1  -4 14270.0 438.965   2
   0   1   4 13800.1 340.593  14
   0   1  -4 13982.8 406.240   1
   0  -1   4 14017.0 360.092  13
   0  -1   5 1787.09 149.442  13
   0   1   5 1847.68 133.937  14
   0  -1  -5 1884.91 186.503   2
   0   1  -5 1841.72 166.407   1
   0   1  -5 1996.78 201.351   3
   0   1   5 1927.44 188.082  13
   0  -1  -5 1727.69 210.664  15
   0  -1  -6 53585.5 1010.64   2
   0  -1   6 55350.5 896.480  13
   0   1  -6 53106.0 906.377   1
   0   1  -6 55165.1 1148.12   3
   0   1   6 53737.3 1012.68  13
   0   1   6 51043.9 719.065  14
   0   1  -7 19893.3 596.158   1
   0   1   7 20711.1 695.306  13
   0   1   7 18154.7 444.309  14
   0   1  -7 20134.1 760.463   3
   0  -1   7 20711.1 615.594  13
   0  -1  -7 19199.0 681.610   2
   0  -1   8 28318.2 714.748  14
   0  -1   8 30555.1 804.626  13
   0   1   8 27583.9 559.345  14
   0   1   8 32266.6 918.511  13
   0   1  -8 30331.1 1012.74   3
   0   1  -8 28171.2 754.946   1
   0  -1  -8 33051.5 945.560   2
   0  -1   9 30376.2 737.373  14
   0   1  -9 33545.6 872.679   1
   0  -1  -9 37645.5 1107.87   2
   0  -1   9 37808.3 981.145  13
   0   1   9 42808.9 1103.21  13
   0   1   9 31218.0 608.104  14
   0   1  -9 36012.2 1193.20   3
   0  -1  -9 34890.6 957.872   1
   0   1 -10 6489.38 412.209   1
   0  -1 -10 7018.81 542.862   2
   0   1 -10 7538.39 587.360   3
   0   1  10 8365.12 539.712  13
   0  -1  10 8125.69 489.429  13
   0  -1 -10 6921.09 453.996   1
   0  -1 -10 7276.68 584.434   3
   0  -1  11 449.752 146.958  13
   0  -1 -11 531.325 186.109   2
   0  -1 -11 513.850 147.775   1
   0   1  11 495.982 162.741  13
   0   1 -11 508.570 131.092   1
   0  -1 -11 399.942 193.916   3
   0   1 -11 314.333 156.052   3
   0   1  12 5324.07 483.973  13
   0  -1  12 5129.30 454.957  13
   0  -1 -12 4478.71 505.133   3
   0   1 -12 4357.33 504.746   3
   0   1  13 859.225 230.575  13
   0  -1 -13 663.577 224.033   3
   0  -1  13 1013.89 230.225  13
   0   1 -13 926.938 260.784   3
   0   1  14 7857.24 656.544  13
   0  -1 -14 6520.33 677.467   3
   0  -1  14 7810.76 626.005  13
   0   1 -14 7609.01 737.246   3
   0   1  15 3283.55 446.646  13
   0  -1 -15 2299.40 432.484   3
   0  -1  15 2871.42 391.824  13
   0   1  16 10922.9 843.707  13
   0  -1  16 9590.10 769.754  13
   0   1 -16 6338.56 333.841  10
   0   1 -16 9042.67 444.679  11
   0  -1 -16 7666.88 790.656   3
   0  -1 -16 13497.4 442.378  10
   0  -1 -16 8010.09 441.130  11
   0   1  17 175.766 150.637  13
   0   1 -17 1.55583 51.8862  10
   0  -1  17 99.7352 82.3123  13
   0  -1 -17-35.4583 82.0303  11
   0   1 -17-11.1324 90.0199  11
   0   1  18 14074.7 1024.44  13
   0   1 -18 12861.4 578.602  11
   0  -1 -18 12826.6 575.901  11
   0  -1 -19 14.3299 98.0898  11
   0   1 -19 19.2193 107.389  11
   0   1 -20 7004.90 461.389  11
   0  -1 -20 7298.12 463.998  11
   0   1 -21 7849.56 469.764  11
   0  -1 -21 7384.39 478.348  11
   0  -1 -22-116.147 121.080  11
   0   1 -22 43.9907 120.493  11
   0  -1 -23 1883.83 249.847  11
   0   1 -23 1706.50 232.863  11
   0   1 -24 1079.43 183.787  11
   0  -1 -24 1004.67 167.819  11
   0  -1 -25 172.315 55.7002   9
   0   1 -25 45.3195 73.1718  11
   0  -1 -25 35.1417 74.1688  11
   0  -1 -26 61.7486 71.9342  11
   0   2   0 7731.59 215.962   4
   0   2   0 7568.91 265.402  14
   0   2   1 5711.94 234.482  14
   0  -2  -1 6043.03 279.386  15
   0   2  -1 5648.04 236.102  14
   0   2  -1 6617.53 281.947   1
   0   2  -1 5808.84 213.880   4
   0  -2   1 6579.16 305.194  15
   0  -2  -2 288182. 1983.95  15
   0   2  -2 283071. 1875.45   1
   0  -2   2 283646. 899.931  13
   0  -2  -2 283658. 1887.93   2
   0  -2  -3 39914.4 804.191  15
   0   2   3 40820.3 628.448  14
   0   2  -3 41250.9 758.656   1
   0  -2   4 4762.70 198.170  13
   0   2   4 5534.22 286.702  13
   0   2   4 4826.78 239.807  14
   0  -2  -4 4973.69 305.794   2
   0   2  -4 5099.60 289.853   1
   0  -2  -4 4967.38 312.909  15
   0  -2  -5 345.252 96.6290   2
   0  -2   5 322.014 70.7242  13
   0   2   5 318.221 82.9201  13
   0   2  -5 312.122 85.2507   1
   0  -2  -5 268.430 97.0910  15
   0   2   5 223.095 58.7642  14
   0  -2  -6 666.059 135.449   2
   0  -2   6 620.086 101.852  13
   0  -2  -6 532.268 135.030  15
   0   2   6 508.515 87.9711  14
   0   2  -6 442.491 109.373   1
   0   2   6 451.274 113.239  13
   0   2  -7 55551.8 1082.70   1
   0   2  -7 63436.0 1497.16   3
   0  -2  -7 59357.2 1231.12   2
   0   2   7 55832.4 836.075  14
   0  -2  -7 60020.1 1383.34  15
   0  -2   7 58760.6 975.737  13
   0   2  -8 35618.1 1169.94   3
   0  -2  -8 32797.5 1103.35  15
   0  -2   8 34451.1 807.511  13
   0   2   8 37630.7 1022.54  13
   0   2  -8 30934.1 853.782   1
   0   2   8 30522.4 611.416  14
   0  -2  -8 34544.8 1008.85   2
   0   2  -9 6094.05 400.905   1
   0   2  -9 7875.27 595.360   3
   0   2   9 7336.60 496.651  13
   0   2   9 6496.65 274.803  14
   0  -2  -9 6999.24 502.137   2
   0  -2   9 6425.52 410.143  13
   0  -2  10 117.509 76.3019  13
   0   2 -10 97.7749 98.6235   1
   0   2  10 145.261 118.431  13
   0   2 -10 9.84201 104.422   3
   0  -2 -10 143.876 137.752   2
   0  -2 -11 10501.0 696.279   2
   0   2  11 11636.5 701.996  13
   0  -2  11 10781.9 585.491  13
   0  -2 -11 8975.43 560.731   1
   0   2 -11 9046.04 528.949   1
   0  -2 -12-29.6047 116.485   2
   0  -2  12 146.281 89.6508  13
   0  -2 -12 43.8516 110.484   3
   0   2  12 55.9496 81.8723  13
   0   2  13 1340.77 271.377  13
   0  -2  13 1651.77 269.865  13
   0  -2 -13 1471.99 342.963   3
   0  -2 -14 3408.08 500.122   3
   0  -2  14 3765.83 418.784  13
   0   2  14 4138.98 500.452  13
   0  -2 -15 218.823 168.620   3
   0  -2  15 212.112 115.132  13
   0   2  15 84.4622 134.411  13
   0  -2 -16 3187.68 485.316   3
   0   2 -16 4242.57 311.057  11
   0   2 -16 3291.47 241.336  10
   0   2  17 3702.73 521.768  13
   0   2 -17 3031.95 278.688  11
   0  -2 -17 3158.49 297.929  11
   0   2 -17 2288.35 212.907  10
   0   2 -18 35914.0 954.373  11
   0  -2 -18 34495.7 960.579  11
   0   2 -19 359.972 123.041  11
   0  -2 -19 360.212 127.868  11
   0  -2 -20 5357.74 410.524  11
   0   2 -20 5606.47 404.969  11
   0   2 -21 1219.82 223.221  11
   0  -2 -21 1059.14 203.528  11
   0  -2 -22 664.503 169.868  11
   0   2 -22 1228.15 195.248  11
   0   2 -23 175.790 110.193  11
   0  -2 -23 19.0139 103.625  11
   0  -2 -24 93.7320 106.009  11
   0   2 -24-48.4279 83.8729  11
   0  -2 -25 1541.39 169.661   9
   0  -2 -25 981.645 157.210  11
   0  -2 -26 262.735 76.6123  11
   0   3   0 31.4910 46.6533  14
   0   3   0-1.29111 35.1943   4
   0  -3   0-12.7043 56.2734  15
   0   3  -1 52207.7 778.345   4
   0  -3  -1 54178.0 1005.50  15
   0   3   1 54255.2 668.215   4
   0   3   1 55963.1 870.662  14
   0   3  -1 56535.5 1006.56   1
   0  -3   1 59926.6 1137.11  15
   0   3  -1 50674.5 870.059  14
   0  -3  -2 127243. 1586.06  15
   0  -3  -2 124521. 1452.45   2
   0   3  -2 121857. 1352.03   4
   0   3   2 132549. 1353.43  14
   0  -3   2 128265. 1693.83  15
   0   3  -2 121763. 1423.27  14
   0   3  -2 135321. 1566.73   1
   0  -3  -3 200.440 89.9780   2
   0   3  -3 120.001 71.0376   1
   0  -3  -3 270.724 126.109  15
   0  -3   3 146.752 28.2971  13
   0   3   3 175.831 77.5627  14
   0  -3  -4 69501.1 1282.93  15
   0   3   4 66166.8 961.984  14
   0  -3   4 65535.6 660.501  13
   0  -3  -4 66937.5 1186.40   2
   0   3  -4 68719.8 1193.00   1
   0   3   4 68139.0 1054.18  13
   0  -3  -5 21378.9 764.997  15
   0  -3   5 21642.5 457.105  13
   0   3  -5 23362.8 724.747   1
   0   3   5 22109.0 557.767  14
   0  -3  -5 22116.8 729.591   2
   0   3   5 23710.4 674.527  13
   0   3   6 44263.6 793.861  14
   0   3  -6 49113.0 1070.71   1
   0   3   6 48183.1 1046.32  13
   0  -3  -6 43564.4 1073.93   2
   0  -3   6 45431.3 734.129  13
   0  -3  -6 43988.3 1140.64  15
   0  -3  -7 23562.3 910.372  15
   0   3   7 26443.3 829.067  13
   0  -3   7 24166.9 590.792  13
   0  -3  -7 25250.7 849.232   2
   0   3  -7 25280.1 824.630   1
   0  -3   8 43582.9 878.693  13
   0   3   8 38840.0 741.494  14
   0   3  -8 40577.1 1074.55   1
   0  -3  -8 40209.8 1264.55  15
   0  -3  -8 42535.4 1183.32   2
   0  -3  -9 28614.5 1136.54  15
   0   3  -9 27408.9 924.542   1
   0   3   9 31757.9 1053.21  13
   0  -3  -9 30666.8 1067.65   2
   0   3   9 27874.2 622.710  14
   0  -3   9 29251.5 795.307  13
   0  -3  10 31165.8 892.688  13
   0  -3 -10 31081.8 1146.51   2
   0  -3  11 33365.4 980.464  13
   0  -3 -11 31575.1 1262.05   2
   0   3  11 35760.6 1235.18  13
   0   3 -11 29394.4 1016.05   1
   0  -3 -12 24284.6 1180.02   2
   0   3  12 27465.1 1155.63  13
   0  -3  12 26628.8 932.527  13
   0  -3 -13 7401.17 685.110   2
   0  -3  13 8373.63 558.641  13
   0   3  13 8141.55 670.237  13
   0  -3 -14 3439.49 506.809   3
   0   3  14 4472.99 540.192  13
   0  -3 -15 894.650 291.732   3
   0   3  15 824.799 227.179  13
   0  -3 -16 7838.73 803.907   3
   0   3 -16 7089.79 393.925  10
   0   3 -16 8080.28 417.027  11
   0   3 -17 172.508 79.6927  10
   0   3  17 410.345 196.501  13
   0   3 -17 405.120 137.820  11
   0   3 -18-181.208 110.515  10
   0  -3 -18 164.991 138.409  11
   0   3 -18-129.086 127.245  11
   0  -3 -19 24790.2 837.591  11
   0   3 -19 26539.5 856.793  11
   0  -3 -20 39865.8 1091.27  11
   0   3 -20 42786.2 1114.62  11
   0  -3 -21 381.234 148.834  11
   0   3 -21 384.770 146.082  11
   0  -3 -22 48.7245 110.004  11
   0   3 -22 205.251 117.950  11
   0   3 -23 669.317 151.445  11
   0  -3 -23 481.894 117.609  11
   0  -3 -24 1828.11 223.358  11
   0  -3 -25 56.8652 77.1883  11
   0  -3 -26 455.309 91.8757  11
   0  -4   0 1644.43 199.787  15
   0   4   0 1649.59 96.2339  13
   0   4   0 1596.72 148.070   4
   0   4   0 1503.58 177.581  14
   0   4   1 59014.5 800.714   4
   0   4   1 60258.6 1059.80  14
   0   4   1 56617.0 705.198  13
   0  -4  -1 62525.6 1247.93  15
   0  -4   1 64209.0 1329.65  15
   0   4  -1 59026.7 1098.31  14
   0   4  -1 56980.3 926.097   4
   0   4  -2 473.767 128.337  14
   0   4  -2 475.339 107.130   4
   0   4   2 540.342 78.4201   4
   0   4   2 554.921 89.4990  13
   0  -4  -2 576.142 119.917  15
   0  -4   2 584.776 148.136  15
   0   4   2 620.284 116.512  14
   0   4  -2 411.485 106.392   1
   0  -4  -3 4572.84 360.929  15
   0  -4   3 4249.29 385.217  15
   0  -4  -3 4270.65 318.615   2
   0   4   3 4071.20 248.105  13
   0   4  -3 4472.66 335.727   1
   0   4   3 4287.64 285.584  14
   0  -4  -4 120665. 1883.17  15
   0   4  -4 113770. 1780.08   1
   0   4   4 116274. 1436.91  13
   0   4   4 121022. 1507.88  14
   0  -4  -4 115712. 1725.22   2
   0   4   5 14374.7 560.400  13
   0  -4  -5 13667.0 619.306   2
   0  -4  -5 14495.8 688.259  15
   0   4  -5 14783.2 656.008   1
   0   4   5 14709.1 523.747  14
   0  -4  -6 3801.56 371.550  15
   0  -4  -6 3914.14 354.382   2
   0   4   6 3915.79 288.314  14
   0   4   6 4181.00 327.297  13
   0   4  -6 4225.79 369.317   1
   0  -4   6 3842.86 190.155  13
   0  -4  -7 48322.2 1281.49   2
   0  -4  -7 48670.6 1359.05  15
   0   4   7 46342.5 927.140  14
   0  -4   7 51150.3 805.487  13
   0   4  -7 47666.9 1242.20   1
   0  -4   8 92568.6 1208.15  13
   0  -4  -8 85486.8 1927.38  15
   0  -4  -8 92101.4 1841.63   2
   0   4   8 82752.8 1228.78  14
   0   4  -8 95208.8 1790.65   1
   0   4  -9 81.9246 81.3760   1
   0  -4   9 145.847 69.8974  13
   0  -4  -9-82.3691 124.886  15
   0  -4  -9 102.704 98.3449   2
   0   4   9 263.989 118.581  13
   0   4   9 111.902 61.2135  14
   0   4  10 8793.78 621.117  13
   0  -4  10 8161.00 424.993  13
   0  -4 -10 7191.19 594.209   2
   0   4 -10 7114.67 528.456   1
   0  -4 -10 7334.77 651.237  15
   0   4 -11 27854.1 1052.75   1
   0  -4 -11 30475.0 1264.64   2
   0   4  12-9.40352 75.7212  13
   0  -4 -12 5.12678 92.6813   2
   0   4  13 26341.4 1220.84  13
   0  -4 -13 20483.5 1177.04   2
   0   4  14 31364.1 1396.67  13
   0  -4 -14 26536.4 1388.40   2
   0   4 -15 449.955 89.9085  11
   0   4 -15 544.519 124.125  10
   0  -4 -15 584.785 174.531   3
   0   4  15 771.815 250.377  13
   0   4 -16 4896.00 349.754  11
   0   4 -16 4753.69 342.408  10
   0  -4 -16 4754.20 673.968   3
   0   4 -17 29443.0 855.047  10
   0   4 -17 34762.4 927.598  11
   0   4 -18-298.168 104.536  10
   0   4 -18 50.3011 107.303  11
   0  -4 -18-45.8547 119.321  11
   0   4 -19 14183.9 622.581  11
   0  -4 -19 13382.7 619.972  11
   0  -4 -20 191.831 138.572  11
   0   4 -20 204.976 86.3501  10
   0   4 -20 524.952 151.262  11
   0  -4 -21 1435.01 218.573  11
   0   4 -21 1384.83 212.322  11
   0  -4 -22 577.533 147.661  11
   0   4 -22 24546.3 538.444  10
   0  -4 -23 1654.35 211.264  11
   0  -4 -24-58.5378 94.7933  11
   0  -4 -25 188.924 80.7926  11
   0  -4 -26 1767.03 146.072  11
   0   5   0 37.0385 44.0912   4
   0   5   0 28.6818 54.9874  14
   0  -5   0-26.1259 72.1492  15
   0   5   0 139.820 35.5720  13
   0  -5  -1 848.853 169.342  15
   0   5   1 802.413 111.461   4
   0   5  -1 653.348 46.7492  13
   0   5   1 743.790 144.497  14
   0   5  -1 756.473 123.468   4
   0   5  -1 710.650 143.062  14
   0   5   1 810.419 90.8166  13
   0  -5   1 751.102 167.225  15
   0   5   2 102163. 1545.17  14
   0  -5   2 109051. 2031.21  15
   0   5  -2 100206. 1484.31   4
   0  -5  -2 102724. 1641.93   2
   0   5   2 96594.6 1105.59   4
   0  -5  -2 101345. 1841.10  15
   0   5   2 95346.2 1124.09  13
   0  -5  -3 42234.5 1212.80  15
   0  -5   3 45286.3 1350.90  15
   0   5  -3 44249.1 1183.82   1
   0   5   3 42996.4 1003.55  14
   0  -5  -3 43572.4 1109.47   2
   0   5   3 41442.4 714.445   4
   0   5   3 41055.4 820.247  13
   0  -5  -4 11935.9 602.351   2
   0  -5   4 13344.5 754.837  15
   0   5  -4 12197.0 644.534   1
   0   5   4 12701.0 546.768  14
   0  -5  -4 13002.7 691.821  15
   0   5   4 11585.6 481.602  13
   0   5  -5 92.9400 91.9502   1
   0  -5  -5 30.9419 107.308  15
   0   5   5 58.1978 61.7991  13
   0   5   5 15.2512 55.8336  14
   0  -5   5 10.7763 97.0326  15
   0  -5  -5-11.6626 92.7575   2
   0  -5  -6 33094.4 1161.72  15
   0   5  -6 33431.7 1100.30   1
   0  -5  -6 31409.3 1062.38   2
   0   5   6 33319.5 888.221  14
   0   5   6 33552.2 940.267  13
   0  -5  -7 3546.56 405.322  15
   0  -5  -7 2986.66 343.383   2
   0   5   7 3450.93 336.878  13
   0   5   7 3015.89 269.171  14
   0   5  -7 3057.20 360.323   1
   0   5  -8 74792.3 1715.17   1
   0  -5  -8 77240.4 1801.17   2
   0   5   8 75846.5 1309.82  14
   0  -5  -8 77975.2 1920.13  15
   0  -5  -9 2577.92 371.124  15
   0  -5  -9 2537.06 364.300   2
   0   5   9 2527.04 239.957  14
   0   5   9 3218.00 367.551  13
   0   5  -9 2387.92 343.713   1
   0   5  10 3045.72 379.598  13
   0  -5 -10 2846.06 399.851   2
   0   5 -10 2548.11 339.419   1
   0  -5 -10 2825.78 409.612  15
   0   5 -11 13368.6 778.761   1
   0  -5 -11 14460.4 982.529  15
   0  -5 -11 15944.8 958.395   2
   0   5  12 45414.3 1547.86  13
   0  -5 -12 37567.4 1584.93   2
   0   5  13 4094.32 498.268  13
   0  -5 -13 3781.35 527.389   2
   0  -5 -14 2256.65 443.589   2
   0   5  14 2802.88 435.956  13
   0  -5 -15 683.496 274.579   2
   0   5 -15 1089.72 159.882  11
   0   5  15 1328.85 319.397  13
   0   5 -15 938.611 148.785  10
   0   5 -16 635.252 167.556  11
   0   5 -16 807.843 148.984  10
   0  -5 -16 886.116 250.535   3
   0   5  16 811.287 276.581  13
   0   5 -17 463.060 144.439  11
   0   5 -17 255.252 100.721  10
   0   5 -18 536.425 150.253  11
   0   5 -18 184.327 79.7737  10
   0  -5 -19 147.348 103.340  11
   0   5 -19 222.450 106.737  11
   0   5 -19 58.3539 78.6629  10
   0   5 -20 614.434 114.666  10
   0  -5 -20 606.715 167.748  11
   0   5 -21 1973.20 185.759  10
   0  -5 -21 1872.17 266.607  11
   0   5 -22 15832.9 427.106  10
   0  -5 -22 1779.59 223.159  11
   0  -5 -23 265.080 115.463  11
   0  -5 -24 113.303 71.8274  11
   0  -5 -25 430.838 101.484  11
   0   6   0 510.624 108.897   4
   0  -6   0 583.025 168.331  15
   0   6   0 607.105 138.211  14
   0   6   0 523.061 63.7523  13
   0  -6   1 54836.6 1483.45  15
   0   6  -1 53699.2 1142.19   4
   0  -6  -1 56328.4 1504.31  15
   0   6  -1 54022.5 1389.35  14
   0   6   1 54397.0 791.484  13
   0   6   1 54451.2 1308.27  14
   0   6   1 52487.8 972.338   4
   0  -6  -2 41639.9 1142.03   2
   0   6   2 39154.4 759.247  13
   0   6   2 41825.6 817.759   4
   0  -6   2 40546.7 1330.74  15
   0  -6  -2 43187.5 1327.46  15
   0   6   2 41962.6 1131.91  14
   0  -6  -3 7918.81 520.337   2
   0  -6   3 7928.97 627.622  15
   0  -6  -3 8001.30 583.364  15
   0   6   3 7717.60 372.476  13
   0   6   3 7532.93 331.044   4
   0   6   3 7808.09 484.573  14
   0   6   4 32.1979 36.4155   4
   0  -6   4-83.0866 152.843  15
   0   6   4-8.99730 51.4026  13
   0  -6  -4-86.7455 113.220  15
   0  -6  -4-51.7161 116.073   2
   0   6   4-6.39420 61.3710  14
   0   6  -4 60.8624 109.478   1
   0  -6  -5 25525.4 1097.89  15
   0   6   5 21880.1 546.649   4
   0   6   5 25815.7 794.041  13
   0   6   5 26165.3 873.964  14
   0  -6  -5 24277.8 966.814   2
   0   6  -5 21300.5 1021.96   1
   0  -6   5 26956.2 1210.09  15
   0   6  -6 8189.37 593.721   1
   0   6   6 8405.72 484.948  13
   0  -6  -6 7893.41 573.330   2
   0  -6   6 8517.43 704.894  15
   0  -6  -6 8242.08 650.827  15
   0   6   6 8633.10 494.039  14
   0  -6  -7 250.511 155.227   2
   0  -6   7 157.040 150.523  15
   0  -6  -7 123.794 91.5345  15
   0   6  -7 233.805 135.247   1
   0   6   7 201.617 98.9648  14
   0   6   7 161.732 103.216  13
   0   6  -8 4514.38 465.743   1
   0   6   8 5375.70 464.764  13
   0  -6  -8 5409.35 556.525  15
   0  -6  -8 5199.52 503.270   2
   0   6   8 5271.10 392.465  14
   0  -6   8 5609.14 607.712  15
   0   6   9 73.8689 102.632  13
   0   6   9 121.546 68.4273  14
   0  -6  -9 60.0801 99.8179   2
   0   6  -9 83.0645 120.616   1
   0  -6  -9 65.1893 132.640  15
   0   6 -10 1652.30 304.548   1
   0   6  10 2790.68 359.789  13
   0  -6 -10 2209.65 362.804   2
   0  -6 -10 2348.25 398.440  15
   0  -6 -11 2186.55 412.597  15
   0   6 -11 1557.21 287.896   1
   0  -6 -11 1899.95 369.668   2
   0   6  11 2205.37 348.944  13
   0  -6 -12 36.4895 153.897   2
   0  -6 -12-67.8821 126.033  15
   0   6  12 80.1157 98.1545  13
   0   6  13 6514.67 639.064  13
   0  -6 -13 6346.70 694.825   2
   0  -6 -14 26.0243 83.0688  16
   0   6 -14 114.298 86.1816  10
   0  -6 -14 123.969 133.448   2
   0   6  14 272.702 163.827  13
   0   6 -15-76.8853 92.0560  10
   0  -6 -15-16.0445 142.061   2
   0   6  15 56.6681 96.8338  13
   0   6 -15 34.3845 94.6735  11
   0   6 -16 5023.83 349.624  11
   0   6 -16 5369.85 383.862  10
   0   6 -17 2794.65 274.327  10
   0   6 -18 305.216 80.6223  10
   0   6 -19-148.492 92.1742  10
   0  -6 -19 130.146 97.4896  11
   0   6 -20 505.578 101.118  10
   0  -6 -20 364.275 148.864  11
   0  -6 -21 2535.63 282.613  11
   0   6 -21 1950.09 176.046  10
   0   6 -22 8702.33 334.066  10
   0  -6 -22 479.085 124.835  11
   0  -6 -23 179.190 77.4877  11
   0  -6 -24 190.609 68.2859  11
   0  -6 -25-22.9179 47.4593  11
   0  -7   0-32.3474 135.047  15
   0   7   0-12.6816 124.091  14
   0   7   0 96.4199 58.9610   4
   0  -7  -1 78897.8 1984.10  15
   0  -7  -1 77192.1 1612.56   2
   0   7   1 75872.5 1289.10   4
   0   7   1 80487.5 1760.94  14
   0   7   2 97729.2 1363.41   4
   0   7   2 90513.9 1229.04  13
   0  -7  -2 96998.1 1905.70   2
   0  -7   2 98878.7 2237.52  15
   0   7   2 106445. 1972.45  14
   0  -7  -2 105628. 2295.47  15
   0  -7  -3 26322.5 1022.11   2
   0   7   3 28741.3 1026.76  14
   0  -7  -3 28714.7 1211.34  15
   0   7   3 26629.1 722.672  13
   0   7   3 26897.2 673.877   4
   0  -7   3 27079.8 1213.70  15
   0   7   4 6039.68 483.293  14
   0  -7  -4 5798.16 496.101   2
   0  -7   4 5881.18 587.922  15
   0  -7  -4 6245.95 597.013  15
   0   7   4 6015.21 378.686  13
   0  -7  -5 937.396 250.920  15
   0  -7   5 1232.64 315.718  15
   0   7   5 1078.62 175.177  13
   0  -7  -5 952.484 229.030   2
   0   7   5 1225.65 203.733  14
   0   7   6 64481.2 1517.88  14
   0  -7  -6 58815.0 1646.86   2
   0  -7   6 64715.0 2077.26  15
   0  -7  -6 60643.9 1883.08  15
   0   7   6 63550.0 1393.78  13
   0  -7  -7 4251.56 508.812  15
   0  -7  -7 4190.78 458.722   2
   0   7   7 4344.74 389.251  13
   0   7   7 4564.80 420.091  14
   0  -7   7 4628.72 577.994  15
   0   7   8 499.737 131.372  14
   0  -7  -8 509.749 194.223  15
   0  -7  -8 398.672 173.439   2
   0  -7   8 413.609 178.329  15
   0   7   8 406.760 147.183  13
   0   7  -8 405.109 150.706   1
   0  -7   9 432.641 203.116  15
   0  -7  -9 342.057 158.450  15
   0   7   9 227.634 100.065  14
   0   7   9 378.708 141.078  13
   0   7  -9 250.300 160.509   1
   0  -7  -9 461.937 206.125   2
   0  -7 -10 953.441 283.664  15
   0   7 -10 890.273 225.557   1
   0  -7 -10 862.868 260.127   2
   0  -7  10 846.526 297.981  15
   0   7  10 853.520 217.253  13
   0  -7 -11 2469.18 438.383   2
   0  -7 -11 2473.91 454.724  15
   0  -7  11 2149.91 474.213  15
   0   7  11 3073.83 411.671  13
   0   7  12 9872.21 759.988  13
   0  -7 -12 8396.15 834.690   2
   0  -7 -12 8472.21 854.892  15
   0  -7  12 9448.09 954.516  15
   0  -7 -13 2192.78 426.178   2
   0  -7  13 1834.57 450.144  15
   0   7  13 2431.33 399.013  13
   0  -7 -13 2116.90 239.163  16
   0   7 -13 2160.93 246.161  10
   0   7 -14 26.2899 72.5034  10
   0  -7 -14-14.4058 90.8672  16
   0  -7 -14 110.098 208.162   2
   0   7  14 75.7072 114.602  13
   0   7 -15 292.673 130.695  10
   0   7 -16 5899.35 418.351  10
   0   7 -17 3547.84 306.911  10
   0   7 -18 2054.45 229.987  10
   0   7 -19 309.630 99.7247  10
   0  -7 -19 236.644 115.607  11
   0   7 -20 1365.80 187.602  10
   0  -7 -20 2167.24 245.293  11
   0  -7 -21 202.853 116.677  11
   0   7 -21 125.102 63.8456  10
   0  -7 -22-23.6445 74.0485  11
   0   7 -22 4486.60 221.950  10
   0  -7 -23 499.233 99.3379  11
   0  -7 -24 1551.68 138.547  11
   0  -8   0 7781.12 670.826  15
   0  -8  -1 22093.4 1137.13  15
   0  -8  -1 19843.4 902.720   2
   0  -8   1 21139.0 1122.01  15
   0  -8  -2 48064.2 1694.18  15
   0  -8   2 45524.6 1635.84  15
   0  -8  -2 47448.3 1388.59   2
   0   8   2 51842.9 1530.31  14
   0  -8  -3 1490.82 268.902   2
   0   8   3 1667.25 273.084  14
   0  -8   3 1431.85 303.073  15
   0  -8  -3 1527.62 318.623  15
   0  -8  -4 1531.88 272.464   2
   0  -8   4 1321.98 289.458  15
   0   8   4 1846.59 285.384  14
   0  -8  -4 1542.09 318.477  15
   0  -8  -5 153.167 142.512   2
   0   8   5 106.938 106.611  14
   0   8   5 158.781 91.5871  13
   0  -8   5 116.833 124.562  15
   0  -8  -5 22.3444 137.647  15
   0  -8  -6 18525.2 1115.55  15
   0  -8  -6 17304.1 953.398   2
   0   8   6 18241.6 770.153  13
   0   8   6 20503.9 944.900  14
   0  -8   6 18937.9 1156.50  15
   0   8   7 20158.4 940.787  14
   0  -8  -7 17184.8 984.490   2
   0  -8   7 19669.3 1237.64  15
   0   8   7 18329.9 823.132  13
   0  -8  -7 18806.3 1131.39  15
   0  -8  -8 16621.2 1090.12  15
   0  -8   8 19463.5 1297.19  15
   0  -8  -8 15720.8 966.293   2
   0   8   8 18112.8 897.361  14
   0   8   8 17065.0 836.632  13
   0  -8   9 4638.96 639.418  15
   0  -8  -9 4094.67 536.240   2
   0  -8  -9 4108.82 550.763  15
   0   8   9 4886.95 477.968  13
   0   8  10 8550.41 659.875  13
   0  -8  10 9116.96 928.427  15
   0  -8 -10 8262.14 803.229  15
   0  -8 -10 7851.24 747.672   2
   0  -8 -11 19985.1 699.542  16
   0   8 -11 17298.5 669.205  10
   0  -8 -11 16938.7 1195.12  15
   0  -8  11 18885.0 1370.50  15
   0   8  11 18902.3 1034.00  13
   0  -8 -11 15933.8 1105.30   2
   0  -8 -12 901.069 298.601  15
   0   8  12 1183.04 283.054  13
   0   8 -12 925.808 172.806  10
   0  -8 -12 1001.57 285.027   2
   0  -8 -12 1114.47 169.942  16
   0  -8  12 992.545 336.628  15
   0  -8 -13 18896.5 1265.95   2
   0  -8  13 20258.8 1496.11  15
   0   8  13 21627.6 1197.39  13
   0   8 -13 19247.1 759.220  10
   0  -8 -13 17184.2 1280.31  15
   0  -8 -13 20796.5 773.159  16
   0   8 -14 2405.31 270.929  10
   0   8 -15 304.863 126.384  10
   0   8 -16 2333.58 263.841  10
   0   8 -17 602.833 143.611  10
   0  -8 -18 1166.38 213.914  11
   0   8 -18 1022.87 174.909  10
   0   8 -19 489.121 98.8852  10
   0  -8 -19 729.536 148.339  11
   0   8 -20 150.488 74.9964  10
   0  -8 -20 24.0312 75.3598  11
   0   8 -21 1353.52 140.855  10
   0  -8 -21 1513.01 175.160  11
   0   8 -22 4923.45 213.843  10
   0  -8 -22 1587.27 153.110  11
   0  -8 -23 146.004 49.1710  11
   0  -9   0 69.6684 100.641  15
   0  -9   0 195.553 135.963   2
   0  -9  -1 15273.1 820.262   2
   0  -9  -1 15796.2 1030.25  15
   0  -9   1 15888.6 1043.86  15
   0  -9   1 15962.4 802.656   2
   0  -9   2 5567.34 616.507  15
   0  -9  -2 5878.48 643.418  15
   0  -9  -2 5376.52 492.350   2
   0  -9  -3 5588.92 528.924   2
   0  -9   3 5685.62 630.589  15
   0  -9  -3 6864.25 694.196  15
   0  -9  -4 18495.3 974.206   2
   0  -9  -4 21891.4 1250.80  15
   0  -9   4 20660.2 1205.23  15
   0  -9  -5 26298.3 1186.96   2
   0  -9   5 26751.5 1397.75  15
   0  -9  -5 28682.3 1454.51  15
   0  -9  -6 12268.4 957.231  15
   0  -9  -6 10912.6 773.721   2
   0  -9   6 11155.7 928.395  15
   0  -9  -7 28940.3 1485.10  15
   0  -9  -7 26596.4 1257.69   2
   0  -9   7 29022.5 1531.28  15
   0  -9  -8 1805.10 358.554   2
   0  -9  -8 2309.24 436.031  15
   0  -9   8 2164.27 450.354  15
   0  -9   9 7139.55 816.111  15
   0   9  -9 7706.16 431.726  10
   0  -9  -9 6560.74 684.134   2
   0   9   9 7106.28 582.982  13
   0  -9  -9 7026.55 441.352  16
   0  -9  -9 7589.49 780.110  15
   0  -9 -10 1512.17 369.276  15
   0   9 -10 1663.33 215.807  10
   0  -9 -10 1343.79 188.137  16
   0   9  10 1392.15 285.822  13
   0  -9 -10 1152.73 308.953   2
   0  -9  10 1291.40 313.031  15
   0  -9  11 22996.9 1583.73  15
   0   9  11 23161.6 1150.10  13
   0  -9 -11 20130.9 1345.99  15
   0  -9 -11 21919.6 1312.99   2
   0  -9 -11 25867.3 832.787  16
   0   9 -11 21905.0 798.362  10
   0  -9 -12 6589.93 776.147  15
   0   9 -12 7445.12 474.414  10
   0  -9 -12 8061.33 502.092  16
   0   9  12 7222.70 658.658  13
   0  -9 -12 7241.48 784.734   2
   0  -9  12 7404.66 925.447  15
   0  -9 -13 47821.7 1219.45  16
   0   9 -13 39483.6 1109.22  10
   0   9 -14 496.029 162.450  10
   0   9 -15 19632.7 788.957  10
   0   9 -16 820.231 163.555  10
   0   9 -17 9684.91 512.234  10
   0   9 -18 5679.79 387.139  10
   0  -9 -18 6228.54 369.600  11
   0  -9 -19 1776.66 188.617  11
   0   9 -19 1185.54 176.716  10
   0   9 -20-40.9308 67.1883  10
   0  -9 -20 70.8225 94.6255  11
   0   9 -21 587.673 90.0873  10
   0  -9 -21 805.341 104.056  11
   0   9 -22 4901.16 213.337  10
   0  -9 -22-208.786 76.8242  11
   0 -10   0 6147.09 530.655   2
   0 -10   0 6951.25 726.050  15
   0 -10   1 4022.91 407.030   2
   0 -10  -1 4053.91 563.299  15
   0 -10   1 3979.73 550.759  15
   0 -10  -1 3905.14 427.134   2
   0 -10  -2 8455.27 638.875   2
   0 -10  -2 8774.28 822.671  15
   0 -10   2 8118.76 787.903  15
   0 -10  -3 1388.89 268.558   2
   0 -10  -3 1626.46 367.550  15
   0 -10   3 1335.34 318.139  15
   0 -10   4 18971.7 1225.12  15
   0 -10  -4 18197.1 1014.82   2
   0 -10  -4 21431.2 1305.39  15
   0 -10   5 508.236 173.484  15
   0 -10  -5 1189.34 315.405  15
   0 -10  -5 1111.86 254.842   2
   0 -10   6 238.538 176.667  15
   0 -10  -6-6.46642 78.3669   2
   0 -10  -6 164.400 80.4140  16
   0 -10  -6 121.975 174.891  15
   0 -10   7 34924.3 1749.59  15
   0  10  -7 35540.7 953.747  10
   0 -10  -7 37074.4 928.919  16
   0 -10  -7 33137.4 1462.97   2
   0  10  -7 37094.7 875.634   5
   0 -10  -7 37025.2 1758.12  15
   0 -10  -8 7036.49 767.852  15
   0 -10  -8 6570.53 408.682  16
   0 -10  -8 5942.75 651.344   2
   0  10  -8 6428.24 406.422  10
   0  10  -8 6673.61 364.574   5
   0 -10   8 6579.55 784.813  15
   0 -10  -9 96.6340 117.040   2
   0  10  -9 1.40477 66.4125   5
   0 -10   9 46.8451 184.545  15
   0 -10  -9-169.753 97.1247  16
   0 -10  -9-154.458 160.122  15
   0  10  -9-1.48555 91.5903  10
   0  10 -10-30.0133 85.6147  10
   0 -10 -10-172.560 160.812  15
   0 -10  10-5.18477 177.759  15
   0  10 -10 83.7881 80.2233   5
   0 -10 -10-198.026 199.027   2
   0 -10 -10-121.669 91.7495  16
   0 -10 -11 1497.11 226.782  16
   0  10 -11 1646.45 232.606  10
   0 -10 -11 1286.08 336.683  15
   0  10 -12 12647.4 633.130  10
   0 -10 -12 11031.5 693.849  16
   0  10 -13 11057.8 608.348  10
   0  10 -14 3570.31 345.485  10
   0  10 -15 10674.5 576.465  10
   0  10 -16 15691.6 680.964  10
   0  10 -17 1623.32 206.572  10
   0  10 -18 159.228 111.007  10
   0  10 -19 443.555 82.2241  10
   0  10 -20 673.436 105.099  10
   0  10 -21 3.38264 29.9076  10
   0 -11   0-73.2707 154.902  15
   0  11   0-99.8933 67.9912   5
   0  11   1 557.417 116.087   5
   0  11  -1 483.228 112.032   5
   0 -11  -1 287.250 147.732  15
   0 -11   1 303.994 133.818  15
   0 -11  -2 6267.42 749.376  15
   0  11   2 5785.20 349.730   5
   0 -11  -2 5468.07 523.958   2
   0 -11   2 5532.60 692.962  15
   0  11  -2 5739.56 343.629   5
   0 -11  -3 3744.80 451.559   2
   0  11   3 4867.55 307.492   5
   0 -11  -3 4614.27 292.028  16
   0  11  -3 4380.10 311.943   5
   0 -11   3 4298.83 608.293  15
   0 -11  -3 4092.94 584.365  15
   0  11  -4 601.100 128.086   5
   0 -11  -4 300.235 183.523  15
   0 -11  -4 571.906 194.125   2
   0 -11  -4 733.060 137.485  16
   0  11   4 667.936 117.378   5
   0 -11   4 638.733 221.493  15
   0 -11  -5 136.286 114.823   2
   0 -11  -5 351.572 88.9191  16
   0 -11   5 305.663 199.198  15
   0 -11  -5 420.173 217.116  15
   0  11   5 237.460 73.6700   5
   0  11  -5 264.638 90.0594   5
   0 -11  -6 34790.8 1752.63  15
   0  11  -6 34555.0 890.190   5
   0 -11  -6 31003.0 1400.16   2
   0 -11  -6 33357.7 893.026  16
   0 -11   6 33138.8 1746.10  15
   0 -11  -7 23369.6 1269.93   2
   0  11  -7 25108.6 753.105   5
   0  11  -7 25805.2 839.517  10
   0 -11   7 23036.7 1472.63  15
   0 -11  -7 24663.2 790.379  16
   0 -11  -7 24697.6 1472.62  15
   0 -11  -8 1547.52 337.090   2
   0 -11  -8 1573.96 388.700  15
   0 -11   8 1613.36 417.416  15
   0  11  -8 1869.49 228.327  10
   0  11  -8 1676.29 209.071   5
   0 -11  -8 1816.89 227.384  16
   0  11  -9 11522.0 583.553  10
   0 -11  -9 12024.1 607.181  16
   0  11  -9 11770.4 527.175   5
   0 -11 -10 13243.7 638.823  16
   0  11 -10 12598.8 607.333  10
   0  11 -10 12131.8 533.335   5
   0  11 -11 1919.10 262.132  10
   0 -11 -11 2066.91 261.708  16
   0  11 -11 1651.96 196.985   5
   0  11 -12 4632.01 363.268   6
   0  11 -12 4288.41 380.459  10
   0  11 -13 12575.8 641.080  10
   0  11 -14 8641.12 525.597  10
   0  11 -15 7528.89 480.433  10
   0  11 -16-69.9880 92.8056  10
   0  11 -17 61.8544 76.8915  10
   0  11 -18 18.4700 66.2214  10
   0  11 -19 3350.92 223.810  10
   0  11 -20-205.309 64.5939  10
   0 -12   0 1887.67 420.975  15
   0  12   0 2365.42 237.138   5
   0 -12   1 14644.7 1162.31  15
   0  12  -1 15717.3 606.351   5
   0  12   1 16264.4 608.076   5
   0 -12  -1 15402.7 1191.12  15
   0 -12  -2 1549.19 393.600  15
   0 -12  -2 1418.31 166.493  16
   0  12   2 1508.33 182.311   5
   0  12  -2 1751.38 210.786   5
   0 -12   2 1511.04 372.320  15
   0  12   3 2791.78 243.767   5
   0 -12   3 2416.05 484.387  15
   0  12  -3 2909.14 271.665   5
   0 -12  -3 2556.07 476.322  15
   0 -12  -3 2521.58 235.939  16
   0 -12  -4 506.015 217.314  15
   0 -12   4 243.733 110.689  15
   0  12  -4 365.020 82.7991   5
   0  12   4 445.990 103.789   5
   0 -12  -4 238.767 82.5341  16
   0  12  -5 6574.68 399.459   5
   0 -12  -5 6806.91 801.763  15
   0 -12  -5 6173.78 381.102  16
   0 -12  -5 6243.49 606.293   2
   0  12   5 7076.40 389.445   5
   0 -12  -6 10814.9 529.827  16
   0  12   6 11126.0 469.148   5
   0  12  -6 10430.3 508.830   5
   0  12  -7 5567.42 375.842   5
   0  12  -7 5868.43 409.829  10
   0 -12  -7 5716.95 398.797  16
   0  12  -8 4807.95 384.590  10
   0 -12  -8 4761.91 365.558  16
   0  12  -8 4553.72 339.760   5
   0  12  -9 57392.6 1161.41   5
   0 -12  -9 59091.5 1363.32  16
   0  12 -10 4234.80 315.417   5
   0  12 -10 4076.62 367.398  10
   0 -12 -10 4929.39 389.059  16
   0  12 -11 9536.30 535.314   6
   0  12 -11 9417.88 548.159  10
   0  12 -12 1588.85 210.537   6
   0  12 -12 1769.35 250.234  10
   0  12 -13-47.5364 104.728  10
   0  12 -14 3868.94 341.914  10
   0  12 -15 5709.00 398.834  10
   0  12 -16 1291.97 186.009  10
   0  12 -17 63.4534 62.5237  10
   0  12 -18 85.6393 49.5081  10
   0  12 -19 496.119 66.1235  10
   0  13   0-93.1667 64.0073   5
   0  13   1 743.055 134.913   5
   0  13  -1 856.655 142.794   5
   0 -13  -2 4212.67 306.844  16
   0  13  -2 4162.58 324.071   5
   0  13   2 4708.87 337.790   5
   0  13  -3 3350.73 291.178   5
   0  13   3 3625.12 287.370   5
   0 -13  -3 3525.41 281.528  16
   0  13   4 60735.4 1174.13   5
   0  13  -4 60873.4 1255.01   5
   0 -13  -4 58482.5 1193.13  16
   0  13  -5 18717.6 698.396   5
   0  13   5 19342.9 652.399   5
   0 -13  -5 18671.8 706.066  16
   0  13  -6 15.5094 73.2553  10
   0  13  -6-15.6993 65.5319   5
   0 -13  -6 47.4940 69.5164  16
   0  13   6 4.94797 69.4370   5
   0  13  -7 63.5460 66.0295   5
   0 -13  -7 105.667 74.0908  16
   0  13  -7 31.2159 77.2062  10
   0  13  -8 9811.26 505.762   5
   0  13  -8 10746.1 556.755  10
   0 -13  -8 10643.7 547.739  16
   0  13  -9 13.3551 74.7471  10
   0  13  -9-51.4746 77.6127   5
   0  13 -10-1.95078 76.8915  10
   0  13 -11 195.935 130.247  10
   0  13 -11 288.038 108.542   6
   0  13 -12 2275.98 269.711  10
   0  13 -13 3126.37 289.398  10
   0  13 -14 1218.40 175.867  10
   0  13 -15 159.402 66.7810  10
   0  13 -16 23.7398 53.5762  10
   0  13 -17 378.987 84.8982  10
   0  13 -18-158.410 58.8616  10
   0  14   0 18359.6 676.715   5
   0  14  -1 6972.88 415.712   5
   0  14   1 6951.00 408.677   5
   0  14  -2 10231.6 513.181   5
   0  14   2 10502.1 493.062   5
   0  14   3 387.485 90.0160   5
   0  14  -3 273.523 96.0223   5
   0  14   4 1730.41 201.298   5
   0  14  -4 1726.15 205.493   5
   0  14  -5 15200.7 625.870   5
   0  14   5 16436.7 586.062   5
   0  14  -5 16612.7 696.964  10
   0  14   6 5220.22 314.592   5
   0  14  -6 5026.54 350.082   5
   0  14  -6 4752.27 392.947  10
   0  14  -7 16785.9 634.029   5
   0  14  -7 17094.3 697.716  10
   0  14  -8 1313.28 161.579   5
   0  14  -8 1662.72 238.303  10
   0  14  -9 1801.43 251.569  10
   0  14 -10 4342.25 342.104   6
   0  14 -10 4578.22 351.277  10
   0  14 -11 28.9066 73.1218  10
   0  14 -11-115.377 55.9865   6
   0  14 -12 9516.26 475.700  10
   0  14 -13 253.041 108.179  10
   0  14 -14 1146.96 153.512  10
   0  14 -15 61.7577 46.7929  10
   0  14 -16 3112.43 205.337  10
   0  15   0-78.7198 78.0532   5
   0  15  -1 4652.12 328.110   5
   0  15   1 4766.73 329.308   5
   0  15  -2-10.4456 75.3641   5
   0  15   2 34.3684 62.2915   5
   0  15  -3 732.469 153.202   5
   0  15   3 895.347 137.539   5
   0  15  -4 160.253 97.2083  10
   0  15   4 152.641 69.5463   5
   0  15  -4 106.372 74.9792   5
   0  15  -5 7341.84 431.394  10
   0  15  -5 6508.43 389.106   5
   0  15   5 6309.70 342.148   5
   0  15   6 117.432 60.2537   5
   0  15  -6 211.599 75.9563   5
   0  15  -6 343.995 115.776  10
   0  15  -7 2590.91 296.977  10
   0  15  -8 578.307 126.294  10
   0  15  -9 58.3213 62.1368  10
   0  15  -9 88.0993 73.2318   6
   0  15 -10 570.074 106.192   6
   0  15 -10 383.842 146.520  10
   0  15 -11 3935.12 323.077  10
   0  15 -12 388.214 100.821  10
   0  15 -13 276.424 83.6517  10
   0  15 -14 349.061 76.1730  10
   0  15 -15 4756.97 215.254  10
   0  16   0 43.9718 53.2500   5
   0  16   1 229.957 67.4447   5
   0  16  -1 219.938 73.5834   5
   0  16  -2 1504.19 209.987  10
   0  16  -2 1313.56 167.683   5
   0  16   2 1434.07 158.759   5
   0  16   3 365.707 79.1340   5
   0  16  -3 246.265 113.455  10
   0  16  -3 418.237 98.7900   5
   0  16  -4 2732.89 248.976  10
   0  16  -5 1082.76 164.841  10
   0  16  -6 940.590 187.150  10
   0  16  -7 1489.37 199.921  10
   0  16  -8 1507.08 180.472  10
   0  16  -8 1359.31 165.789   6
   0  16  -9-113.218 73.8333  10
   0  16  -9-1.81475 53.0592   6
   0  16 -10 808.186 121.773  10
   0  16 -11 854.412 118.262  10
   0  16 -12 246.929 67.1656  10
   0  16 -13 536.461 74.5358  10
   0  17   0-118.986 70.7622  10
   0  17  -1 4161.45 283.907  10
   0  17   1 4313.83 289.860  10
   0  17  -2 302.290 91.8982  10
   0  17  -3 35.6914 54.7686  10
   0  17  -4 4616.87 295.522  10
   0  17  -5 4556.32 288.833  10
   0  17  -6 62.9556 56.9671  10
   0  17  -7 4.91872 37.1983   6
   0  17  -7 117.273 62.2721  10
   0  17  -8 1692.43 157.192  10
   0  17  -8 1568.37 132.995   6
   0  17  -9 114.436 44.3397  10
   0  17 -10 221.846 57.8030  10
   0  18   0 638.606 92.0187  10
   0  18   1-32.8492 41.0817  10
   0  18  -1 47.9093 49.4717  10
   0  18  -2 5139.49 252.717  10
   0  18   2 4967.62 235.971  10
   0  18   3-20.8010 36.3269  10
   0  18  -3 27.4245 40.6400  10
   0  18  -4 826.127 102.414  10
   0  18   4 622.823 85.6407  10
   0  18   5 4484.16 206.561  10
   0  18  -5 6039.54 254.547  10
   0  18  -6 3808.73 192.512  10
   1   0 -25 145.682 74.8415  11
   1   0 -24 563.737 117.577  11
   1   0 -23 128.626 102.398  11
   1   0 -22-83.2410 86.5380  11
   1   0 -21-12.8173 89.6056  11
   1   0 -21 104.731 67.8784   8
   1   0 -20 10739.5 510.972  11
   1   0 -20 10459.2 469.648   8
   1   0 -19 109.714 102.146   8
   1   0 -19 82.1425 90.4788  11
   1   0 -19 14.4227 95.4065   6
   1   0 -18 28300.5 810.296  11
   1   0 -18 27021.2 765.154   8
   1   0 -18 26947.8 957.157   6
   1   0 -17-61.7680 106.180   6
   1   0 -17-17.0747 76.0145   8
   1   0 -16 11127.8 582.993   6
  -1   0  16 12398.4 1027.84  13
   1   0 -15 184.358 121.840   1
  -1   0  15 113.714 179.355  13
   1   0 -15 38.6707 73.0575   6
  -1   0  14 227.585 178.516  13
   1   0 -14-54.9546 150.119   1
  -1   0  13-42.0990 83.3677  13
   1   0 -13 43.7844 124.025   1
  -1   0  12 3337.58 480.727  13
   1   0 -12 2807.11 405.002   1
  -1   0  11-17.6963 95.9687  13
   1   0 -11-122.621 148.228   1
  -1   0  10 14676.8 881.724  13
   1   0 -10 12680.1 806.426   1
   1   0  -9-243.417 171.787   1
  -1   0   9-27.8110 109.122  13
  -1   0   8 21591.0 987.228  13
   1   0  -8 19646.7 929.045   1
  -1   0   7 73.0693 96.3503  13
   1   0  -7-32.7417 91.7694   1
   1   0  -6 67539.4 1582.71   1
  -1   0   6 76317.5 1666.48  13
   1   0  -5 15.6342 32.2912  14
   1   0  -5 32.4340 91.5118   1
  -1   0   5-15.4848 66.5526  13
  -1   0   4 30537.3 947.428  13
   1   0  -4 30696.7 972.002   1
  -1   0   3 13.0537 72.1653  13
   1   0  -3 45.3632 46.6935  14
   1   0  -2 36927.8 869.606  14
   1   0  -2 38306.0 803.562  15
   1   0  -1-11.8628 56.9301   1
   1   0  -1-0.14829 33.8151  15
   1   0  -1-7.45919 73.6061  14
  -1   0   1 21.4970 35.6887   3
  -1   0   1 8.01372 72.6494  13
  -1   0   0 2210.42 242.272  13
  -1   0   0 2300.51 166.819   3
   1   0   0 2203.46 233.923  14
   1   0   0 1785.03 131.541  15
   1   0   0 2413.20 216.539   1
  -1   0  -1-10.3310 59.3384   3
   1   0   1 84.1334 80.9374  14
   1   0   1 11.9010 48.2432   1
   1   0   1 5.28992 15.2263  15
   1   0   2 887244. 4950.70  14
  -1   0  -2 854953. 4240.08   3
  -1   0  -3 18.2054 72.8395   3
  -1   0  -3 50.3131 50.8109   4
   1   0   3 24.5742 26.0572   1
   1   0   3 12.8678 11.0380  15
   1   0   3-4.29277 69.8206  14
  -1   0  -4 268370. 2063.18   4
   1   0   4 270252. 2973.08  14
  -1   0  -4 274911. 2893.39   3
  -1   0  -5 52.4401 54.0772   2
  -1   0  -5-11.9673 91.0638   3
   1   0   5-84.7839 130.309  14
  -1   0  -5 4.82235 42.0650   4
   1   0   6 14425.7 750.197  14
  -1   0  -6 16231.7 513.556   2
  -1   0  -6 15872.0 812.587   3
  -1   0  -6 15220.1 546.669   4
  -1   0  -7 78.3517 74.0117   2
   1   0   7-9.15496 84.1867  14
  -1   0  -7-116.251 165.726   3
  -1   0  -8 40032.5 894.638   2
  -1   0  -8 38191.3 1422.68   3
  -1   0  -9 73.4364 74.8904   2
   1   0   9-45.4833 126.572  14
  -1   0  -9 55.8929 116.954   3
  -1   0 -10 7421.14 447.493   2
  -1   0 -10 6150.02 638.081   3
   1   0  10 5897.97 535.893  14
  -1   0 -11-90.7650 120.949   3
   1   0  11-84.1278 107.146  14
   1   0  12 7213.99 617.121  14
  -1   0 -12 7262.92 752.984   3
   1   0  12 8570.22 625.177  13
  -1   0 -13 97.2249 148.519   3
   1   0  13-222.004 111.518  13
   1   0  14 3507.40 426.234  13
  -1   0 -14 3159.87 549.433   3
  -1   0 -15 64.3499 150.736   3
  -1   0 -15 177.797 96.0469  10
  -1   0 -15-30.1880 96.6065  11
   1   0  15-167.177 105.998  13
  -1   0 -16 20726.8 1526.97   3
  -1   0 -16 22499.8 778.273  11
   1   0  17 62.6364 148.494  13
  -1   0 -17-73.9327 114.547  11
  -1   0 -18 33139.6 727.225  10
  -1   0 -18 7706.81 511.652  11
  -1   0 -19-85.6539 145.600  11
  -1   0 -20 8915.19 553.156  11
  -1   0 -21-44.0172 126.986  11
  -1   0 -21-67.1124 103.142   9
  -1   0 -22 4483.26 386.693   9
  -1   0 -22 4310.74 355.103  11
  -1   0 -23 50.9151 95.2615   9
  -1   0 -24 14466.6 546.694   9
  -1   0 -25 10.9872 58.8826   9
   1  -1 -26 428.228 71.3623  11
   1  -1 -25 4424.96 253.260  11
   1   1 -25 3951.92 230.676  11
   1  -1 -24 1064.48 154.955  11
   1   1 -24 1023.53 143.039  11
   1   1 -23 4136.44 290.258  11
   1  -1 -23 4042.98 288.924  11
   1   1 -22 4526.16 316.822  11
   1  -1 -22 4466.53 331.188  11
   1  -1 -22 3601.62 270.336   8
   1   1 -21 8646.14 439.801  11
   1  -1 -21 7077.42 395.548   8
   1  -1 -21 7901.71 450.628  11
   1   1 -20 616.904 144.104  11
   1  -1 -20 337.915 135.018  11
   1   1 -20 318.011 129.896   6
   1  -1 -20 407.057 117.735   8
   1   1 -20 439.915 113.879   8
   1   1 -19 12556.0 655.644   6
   1  -1 -19 13231.6 578.888  11
   1   1 -19 12571.7 512.859   8
   1  -1 -19 11736.7 523.293   8
   1   1 -19 12965.6 547.506  11
   1   1 -18 104.294 83.9956   6
   1   1 -18 185.440 107.847   8
   1  -1 -18 43.7727 72.6499   8
   1   1 -18 93.6448 78.4673  11
  -1   1  17 31860.1 1705.91  13
   1  -1 -17 24776.2 730.778   8
   1   1 -17 27663.3 931.965   6
   1   1 -17 27389.4 754.133  11
  -1  -1  17 29486.4 1510.98  13
   1  -1 -17 26716.7 929.667   6
   1   1 -16 2530.81 278.822   6
   1  -1 -16 2008.78 220.314   8
  -1  -1  16 2515.52 443.565  13
  -1   1  16 2547.78 478.492  13
   1  -1 -16 2222.00 275.818   6
  -1   1  15 3.17137 130.150  13
   1  -1 -15 52.9596 74.7126   6
   1   1 -15-119.704 106.131   6
   1   1 -15 24.3461 100.908   1
   1  -1 -15 181.865 98.2647   1
  -1  -1  15-43.3274 114.895  13
  -1   1  14 2750.89 484.193  13
  -1  -1  14 3274.07 481.846  13
   1  -1 -14 2013.01 383.254   1
   1   1 -14 2446.62 398.971   1
   1   1 -13 7593.12 680.186   1
  -1  -1  13 9641.37 809.985  13
  -1   1  13 9407.68 826.843  13
   1  -1 -13 7907.07 719.548   1
   1  -1 -12 3688.44 498.153   1
  -1  -1  12 5280.42 555.270  13
   1   1 -12 3793.01 467.147   1
  -1   1  12 4648.99 556.666  13
  -1   1  11 235.106 127.117  13
   1   1 -11 331.972 152.982   1
   1  -1 -11 235.523 122.417   1
  -1  -1  11 410.542 164.774  13
   1  -1 -10 178.541 139.077   1
  -1   1  10-100.989 116.691  13
   1   1 -10 13.7242 89.0514   1
  -1  -1  10 158.188 126.310  13
   1   1  -9 8350.84 623.977   1
  -1   1   9 9463.04 683.849  13
  -1  -1   9 10638.1 711.159  13
   1  -1  -9 8428.37 653.979   1
  -1   1   8-69.5543 132.766  13
  -1  -1   8-39.0844 86.6173  13
   1   1  -8-39.7723 118.149   1
   1   1  -7 3632.18 391.896   1
  -1  -1   7 3983.85 399.709  13
  -1   1   7 3515.22 393.560  13
   1  -1  -6 148.082 32.9653  14
   1   1  -6 255.062 45.8109  14
  -1   1   6 392.485 165.755  13
   1  -1  -6 233.342 40.7929   3
   1   1  -6 291.975 131.171   1
   1  -1  -6 329.511 112.764  15
  -1  -1   6 306.607 118.672  13
   1  -1  -5 11425.2 591.917  15
  -1  -1   5 11989.6 628.678  13
   1  -1  -5 9968.54 344.206  14
  -1   1   5 12583.5 676.703  13
   1   1  -5 10422.7 366.234  14
   1   1  -5 12104.5 626.068   1
   1   1  -4 60790.8 993.293  14
   1   1  -4 63223.2 1385.40   1
   1  -1  -4 64003.5 1302.24  15
  -1  -1   4 66003.9 1394.38  13
  -1   1   4 66541.2 1424.00  13
   1   1  -3 15287.9 536.752  14
   1  -1  -3 15834.3 600.787  15
   1  -1  -3 15510.5 546.337  14
  -1   1   3 16782.6 698.176  13
  -1  -1   3 16789.5 687.564  13
   1   1  -2 3669.05 284.357  14
   1  -1  -2 3616.42 257.995  15
  -1   1   2 3898.23 331.326  13
  -1  -1   2 4091.53 328.053  13
   1  -1  -2 3882.88 293.646  14
   1   1  -2 4276.57 323.816   1
  -1  -1   1 18122.2 667.669  13
   1   1  -1 16800.8 639.989  14
   1  -1  -1 17502.2 513.651  15
  -1   1   1 17001.0 669.223  13
   1  -1   0 87826.2 1066.67  15
   1   1   0 95953.3 1289.85   1
   1   1   0 93537.3 1562.38  14
  -1   1   0 89954.9 1465.63  13
   1   1   1 303289. 2104.44   1
   1  -1   1 298377. 1867.52  15
   1   1   1 298588. 2803.01  14
  -1   1  -1 293808. 2373.26   3
  -1   1  -2 6180.78 382.799   3
   1   1   2 7303.34 293.308   1
   1  -1   2 6768.18 270.736  15
   1   1   2 6655.90 442.699  14
  -1   1  -3 518415. 3691.12   3
  -1   1  -3 507462. 3224.16   4
   1  -1   3 523649. 2444.99  15
   1   1   3 506074. 2359.93   1
  -1  -1  -3 518236. 2571.94   4
   1   1   4 81.5181 26.6626   1
  -1   1  -4 197.042 69.8462   4
  -1   1  -4 205.569 111.523   3
   1   1   4 283.716 109.217  14
  -1   1  -4 143.169 43.6860   2
   1  -1   4 270.888 73.8478  15
   1  -1   4 149.438 78.3718  14
  -1  -1  -4 168.596 41.3233   4
  -1   1  -5 146603. 2284.33   3
  -1   1  -5 147142. 1142.21   2
  -1   1  -5 146516. 1807.60   4
   1   1   5 145836. 2225.65  14
   1  -1   5 143405. 1678.03  15
   1  -1   5 148259. 2416.99  14
  -1  -1  -6 10422.0 496.721   2
  -1   1  -6 9592.03 647.514   3
   1  -1   6 9391.49 628.255  14
   1   1   6 9889.04 615.109  14
  -1   1  -6 9468.29 478.336   4
  -1   1  -6 9987.40 321.846   2
   1   1   7 11968.8 700.929  14
  -1   1  -7 12243.6 759.866   3
   1  -1   7 11087.3 685.338  14
  -1   1  -7 11879.9 401.596   2
  -1   1  -7 12736.2 601.351   4
  -1  -1  -7 13129.0 555.295   2
  -1   1  -8 5346.15 540.691   3
  -1  -1  -8 5875.50 392.364   2
   1  -1   8 5139.21 495.343  14
  -1   1  -8 5191.31 310.467   2
   1   1   8 5319.01 495.472  14
  -1  -1  -9 365.403 122.747   2
   1   1   9 617.755 221.189  14
   1  -1   9 30.4313 126.765  14
  -1   1  -9 575.697 219.112   3
  -1  -1  -9 203.100 154.477   3
  -1  -1 -10 13847.9 962.030   3
  -1   1 -10 12838.2 908.223   3
   1  -1  10 10685.5 763.152  14
   1   1  10 11949.4 767.660  14
  -1  -1 -10 12734.1 637.609   2
   1  -1  11 4684.18 507.222  14
  -1  -1 -11 6558.38 478.021   2
  -1   1 -11 5762.30 653.908   3
  -1  -1 -11 5644.61 662.988   3
   1   1  11 5067.99 495.547  14
  -1   1 -12 12427.8 1003.39   3
   1  -1  12 15177.2 765.205  13
   1  -1  12 10603.3 745.964  14
  -1  -1 -12 14723.5 752.628   2
  -1  -1 -12 11637.1 972.439   3
   1   1  12 10288.9 705.832  14
  -1  -1 -13-65.2255 161.087   3
   1   1  13 110.885 83.6980  13
  -1   1 -13 29.2437 161.201   3
   1  -1  13 103.394 49.7719  13
   1   1  14 945.081 232.019  13
  -1  -1 -14 103.930 156.023   3
  -1   1 -14 843.153 298.118   3
   1  -1  14 674.479 185.513  13
  -1   1 -15 2193.97 212.443  10
  -1   1 -15 2727.44 291.495  11
  -1  -1 -15 2639.06 521.402   3
   1  -1  15 3293.00 410.147  13
  -1  -1 -15 2452.69 251.761  11
   1   1  15 2834.13 418.256  13
  -1   1 -15 2774.18 544.910   3
  -1  -1 -16 172.369 122.451  11
  -1   1 -16 109.733 151.642   3
  -1  -1 -16-189.924 208.593   3
  -1   1 -16 63.8446 105.474  11
  -1   1 -16 12.8730 63.8543  10
   1   1  16 173.928 128.307  13
   1  -1  16 174.171 109.380  13
  -1  -1 -17 9323.78 524.208  11
  -1   1 -17 9477.34 553.445  11
  -1   1 -18 1082.25 218.047  11
  -1  -1 -18 967.021 199.544  11
  -1  -1 -19 4851.75 409.779  11
  -1   1 -19 5210.17 456.289   9
  -1   1 -19 5021.32 418.974  11
  -1  -1 -20 23575.8 876.520  11
  -1   1 -20 26194.9 946.290   9
  -1   1 -20 23940.2 879.302  11
  -1  -1 -21 7951.56 490.722  11
  -1   1 -21 9097.95 540.706   9
  -1   1 -21 8420.35 526.144  11
  -1  -1 -22 130.334 97.6998   9
  -1  -1 -22 252.518 129.571  11
  -1   1 -22 321.744 129.191   9
  -1  -1 -23 5684.44 398.814   9
  -1   1 -23 5044.96 347.681   9
  -1  -1 -24 128.326 73.5445   9
  -1   1 -24 227.241 89.6095   9
  -1  -1 -25 1582.68 162.565   9
  -1   1 -25 1393.83 130.854   9
   1  -2 -26 403.179 73.4189  11
   1  -2 -25 64.5197 67.1645  11
   1  -2 -24 2.50335 86.4510  11
   1   2 -24-16.6992 71.8407  11
   1   2 -23 129.793 75.3016  11
   1  -2 -23 42.0971 86.6754  11
   1   2 -22 807.974 142.455  11
   1  -2 -22 694.901 160.793  11
   1  -2 -21 9.91265 89.1473  11
   1   2 -21 105.061 75.0173  11
   1  -2 -21 42.9379 83.9944   8
   1  -2 -20 8590.22 456.979   8
   1   2 -20 10183.4 466.302  11
   1   2 -20 9795.80 568.236   6
   1  -2 -20 9360.41 526.190  11
   1   2 -19 4648.13 398.187   6
   1   2 -19 4869.30 331.476  11
   1  -2 -19 4573.96 331.280   8
   1   2 -19 4211.21 294.646   8
   1  -2 -18 17680.0 641.798   8
   1   2 -18 18228.9 617.287  11
   1   2 -18 17595.3 771.534   6
   1   2 -17 33132.0 800.051  11
   1  -2 -17 32019.2 840.762   8
   1   2 -17 32893.4 1022.90   6
   1   2 -16 7905.35 493.372   6
   1  -2 -16 7514.37 401.474   8
   1   2 -16 7811.49 369.638  11
  -1  -2  16 7563.36 730.434  13
  -1   2  16 9394.97 932.677  13
  -1  -2  15 29867.1 1420.11  13
   1  -2 -15 23590.8 1333.05   1
   1  -2 -15 28414.0 909.750   6
   1   2 -15 23941.0 1294.45   1
  -1   2  15 35295.3 1727.34  13
   1  -2 -15 30297.0 746.013   8
   1   2 -15 29154.2 892.430   6
  -1  -2  14 1585.78 312.123  13
   1   2 -14 1366.50 309.725   1
  -1   2  14 1733.46 380.483  13
   1  -2 -14 1434.76 318.658   1
   1  -2 -13 5161.81 609.177   1
   1   2 -13 6004.11 602.853   1
  -1  -2  13 7137.59 659.103  13
  -1   2  13 6954.35 703.435  13
   1   2 -12 235.743 130.822   1
  -1   2  12 116.557 87.6110  13
   1  -2 -12 273.171 143.026   1
  -1  -2  12 75.4273 73.6471  13
   1  -2 -11 9684.17 779.175   1
   1   2 -11 9906.86 724.791   1
  -1   2  11 10585.1 804.401  13
  -1  -2  11 11809.9 777.947  13
  -1  -2  10 1389.72 268.484  13
  -1   2  10 805.949 221.025  13
   1   2 -10 864.532 219.178   1
  -1   2   9 128851. 2546.88  13
   1   2  -9 116847. 2308.28   1
  -1   2   8 36807.9 1321.64  13
   1   2  -8 34827.0 1203.79   1
   1  -2  -8 38098.4 1352.62  15
   1   2  -7 6797.05 523.722   1
  -1  -2   7 8314.28 543.467  13
  -1   2   7 6723.60 567.584  13
   1   2  -7 6781.03 276.898  14
   1  -2  -7 7250.30 563.888  15
   1  -2  -6 844.088 208.081  15
   1   2  -6 909.827 192.060   1
   1   2  -6 749.116 110.321  14
   1  -2  -6 638.759 97.8624  14
  -1  -2   6 917.698 187.614  13
  -1   2   6 917.100 210.865  13
   1   2  -5 13156.1 654.759   1
   1   2  -5 10690.7 419.291  14
   1  -2  -5 12326.4 649.107  15
  -1   2   5 13142.8 703.144  13
  -1  -2   5 12811.4 633.881  13
  -1  -2   4 33148.5 980.333  13
   1   2  -4 29320.5 741.667  14
   1  -2  -4 31865.8 951.161  15
  -1   2   4 31954.4 1034.05  13
   1   2  -4 32115.0 985.176   1
  -1   2   3 87535.6 1593.11  13
   1  -2  -3 87525.9 1489.16  15
   1   2  -3 91350.6 1568.48   1
  -1  -2   3 92558.8 1575.89  13
   1   2  -2 46370.4 1057.77   1
  -1  -2   2 43929.2 1055.25  13
  -1   2   2 43130.9 1077.57  13
   1   2  -2 44177.6 1000.07  14
   1  -2  -2 42640.7 998.495  15
   1  -2  -1 475699. 3147.53  15
   1   2  -1 480099. 3428.04  14
   1   2  -1 487916. 3208.35   1
  -1  -2   1 478972. 3457.10  13
  -1   2   1 469698. 3422.09  13
   1  -2   0 576152. 3361.13  15
   1   2   0 589685. 3351.01   1
   1   2   0 589134. 3928.03  14
  -1   2   0 579252. 3711.88  13
   1   2   1 84120.6 1555.77  14
   1  -2   1 81697.3 1221.80  15
  -1   2  -1 82764.8 1358.11  13
   1   2   2 13917.5 486.921   1
   1   2   2 13449.4 659.386  14
   1  -2   2 13505.5 495.180  15
  -1  -2  -3 7603.35 258.261   4
  -1   2  -3 7705.01 457.466   4
   1  -2   3 7090.64 376.805  15
   1   2   3 8028.91 336.523   1
  -1   2  -4 5959.41 481.260   3
  -1   2  -4 5328.90 364.437   4
   1   2   4 6344.45 470.736  14
   1  -2   4 5899.08 362.398  15
  -1  -2  -4 5397.43 206.522   4
   1   2   5 128563. 2171.33  14
   1  -2   5 128683. 1845.88  15
  -1   2  -5 126756. 2270.18   3
   1  -2   6 9389.49 527.607  15
   1   2   6 9053.61 598.590  14
  -1  -2  -6 9789.83 545.686   2
  -1   2  -6 9118.64 643.780   3
  -1   2  -6 8826.48 514.069   4
   1  -2   7 33027.4 1061.72  15
  -1  -2  -7 35899.2 1038.95   2
  -1   2  -7 31865.9 1286.98   3
   1   2   7 31614.6 1124.45  14
  -1   2  -7 36106.0 1066.76   4
   1  -2   8 6278.37 562.398  14
  -1  -2  -8 6895.43 476.818   2
   1   2   8 6273.80 521.393  14
  -1   2  -8 6837.47 634.231   3
  -1   2  -9 1014.34 278.841   3
  -1  -2  -9 786.273 178.678   2
   1  -2   9 483.522 191.908  14
   1   2   9 492.748 159.237  14
  -1   2 -10 14990.1 1024.87   3
   1   2  10 13034.0 778.144  14
  -1  -2 -10 15869.7 766.932   2
   1  -2  10 12716.0 848.436  14
  -1   2 -11 2361.02 431.499   3
  -1  -2 -11 2355.24 407.536   3
   1  -2  11 1691.22 320.996  14
   1   2  11 1818.78 295.914  14
   1  -2  11 2118.05 263.570  13
  -1  -2 -11 2334.76 298.333   2
   1   2  12 33425.8 1249.85  14
   1  -2  12 39762.3 1195.89  13
   1  -2  12 30069.4 1349.75  14
  -1   2 -12 37026.2 1770.37   3
  -1  -2 -12 40903.9 1331.05   2
  -1  -2 -12 35634.8 1757.59   3
  -1  -2 -13 5170.72 709.993   3
   1   2  13 6191.57 595.169  13
   1  -2  13 6030.92 471.673  13
  -1  -2 -13 6349.72 548.518   2
  -1   2 -13 5474.56 733.150   3
  -1   2 -14 4498.14 353.694  11
  -1   2 -14 4525.73 324.095  10
  -1  -2 -14 5092.26 689.597   3
  -1  -2 -15 379.982 113.785  11
  -1  -2 -15 424.464 250.019   3
  -1   2 -15 242.935 87.6447  10
   1   2  15 618.549 229.937  13
  -1   2 -15 180.228 96.3598  11
  -1  -2 -16 16.3887 194.642   3
  -1   2 -16-109.886 83.2238  10
  -1  -2 -16 21.2676 104.772  11
   1   2  16 54.0346 134.640  13
  -1   2 -16-56.6614 111.999  11
  -1   2 -17 9480.39 569.902  11
  -1  -2 -17 9572.14 524.131  11
  -1   2 -17 8032.43 437.400  10
  -1  -2 -18 380.190 147.924  11
  -1   2 -18 480.243 146.188   9
  -1   2 -18 424.864 117.104  10
  -1   2 -18 123.572 128.269  11
  -1   2 -19 19526.8 816.747  11
  -1  -2 -19 21399.7 806.835  11
  -1   2 -20 3400.10 361.666  11
  -1   2 -20 3997.09 376.130   9
  -1   2 -21 535.343 127.172   9
  -1  -2 -21 338.395 146.665  11
  -1  -2 -22 12018.9 564.100  11
  -1   2 -22 12857.8 575.424   9
  -1  -2 -23 4741.02 333.095  11
  -1   2 -23 5370.20 334.574   9
  -1   2 -24 3896.84 244.778   9
  -1  -2 -24 5141.83 342.151   9
  -1  -2 -25 1002.40 144.780   9
   1  -3 -25 104.034 72.7848  11
   1  -3 -24 23.7685 68.2416  11
   1  -3 -23 1977.05 222.776  11
   1  -3 -22 122.036 105.555  11
   1  -3 -21 0.59758 86.7028  11
   1   3 -21 17.6646 75.8053   6
   1   3 -21 130.669 98.2732  11
   1  -3 -20 83.4496 90.7758   8
   1   3 -20-128.641 114.172  11
   1   3 -20 32.7827 67.4076   6
   1   3 -19 237.290 87.5993  11
   1  -3 -19 550.284 136.229   8
   1   3 -19 592.960 167.238   6
   1   3 -18 9917.02 575.583   6
   1  -3 -18 9866.65 487.566   8
   1   3 -17 21740.5 832.070   6
   1  -3 -17 24164.6 739.363   8
   1   3 -16 823.402 148.289   6
  -1   3  16 1139.58 333.611  13
   1  -3 -16 738.064 159.438   8
   1  -3 -15 20171.9 1269.28   1
   1  -3 -15 25140.2 699.195   8
  -1   3  15 27993.9 1585.82  13
   1   3 -15 24179.6 829.743   6
   1   3 -15 21838.7 1226.52   1
   1   3 -14 86.8557 101.118   1
  -1  -3  14-5.92947 81.8089  13
  -1   3  14-135.385 134.778  13
   1  -3 -14 81.3909 141.406   1
   1   3 -13 679.782 221.116   1
   1  -3 -13 376.369 203.370   1
  -1   3  13 520.977 226.825  13
  -1  -3  13 693.292 191.376  13
  -1   3  12 33316.8 1529.42  13
  -1  -3  12 33131.9 1291.08  13
  -1   3  11 31538.4 1399.41  13
  -1  -3  11 34023.3 1269.84  13
   1  -3 -10 17163.9 1061.45  15
   1   3 -10 16688.2 917.918   1
  -1   3  10 17558.5 1001.99  13
  -1  -3  10 19247.1 924.477  13
   1  -3  -9 14952.2 931.651  15
  -1   3   9 15531.9 909.409  13
   1   3  -9 14954.3 850.468   1
  -1  -3   9 17212.7 829.797  13
   1   3  -8 50926.2 1507.06   1
  -1   3   8 52219.3 1596.78  13
   1  -3  -8 51948.8 1658.00  15
  -1   3   7 2799.91 372.853  13
   1   3  -7 2819.24 226.016  14
  -1  -3   7 3401.04 339.911  13
   1  -3  -7 2858.46 368.792  15
   1   3  -7 2448.27 322.309   1
   1   3  -6 5300.65 453.282   1
   1   3  -6 5019.12 297.268  14
  -1   3   6 4461.77 427.697  13
  -1  -3   6 5606.54 426.500  13
   1  -3  -6 4262.12 438.960  15
   1   3  -5 3201.72 249.141  14
  -1  -3   5 3205.48 318.586  13
  -1   3   5 3181.71 358.216  13
   1  -3  -5 2692.82 340.207  15
   1   3  -5 2960.74 343.933   1
  -1   3   4 9736.91 587.287  13
   1   3  -4 9459.78 442.299  14
   1   3  -4 9364.33 543.753   1
   1  -3  -4 9383.22 575.222  15
  -1  -3   4 9638.25 533.639  13
   1  -3  -3 27079.9 927.816  15
   1   3  -3 25900.4 809.739  14
   1   3  -3 27210.2 896.103   1
  -1  -3   3 26241.3 831.906  13
  -1   3   3 25002.5 870.671  13
  -1  -3   2 68932.7 1330.54  13
   1   3  -2 72167.3 1405.67   1
   1   3  -2 69366.5 1315.58  14
  -1   3   2 66499.3 1362.03  13
   1  -3  -2 68781.8 1425.29  15
   1  -3  -1 1753.67 235.599  15
   1   3  -1 1546.77 218.242  14
  -1   3   1 1404.37 195.725  13
   1   3  -1 1630.21 209.504   1
   1   3   0 277714. 2803.98  14
  -1   3   0 275075. 2571.83  13
   1  -3   0 279212. 2740.69  15
   1  -3   1 108348. 1723.06  15
   1   3   1 116538. 1616.39   1
   1   3   1 118421. 1862.51  14
  -1  -3  -1 112736. 1121.37  15
  -1   3  -1 108172. 1531.12  13
  -1   3  -2 6548.28 421.624   4
   1   3   2 6582.88 391.552   1
   1   3   2 7057.93 483.124  14
  -1  -3  -2 6554.16 253.654  15
   1  -3   2 5627.88 394.027  15
   1   3   3 73886.2 1250.25   1
  -1   3  -3 79717.6 1517.14   4
   1  -3   3 72644.3 1420.01  15
   1   3   3 82646.1 1681.07  14
  -1  -3  -3 71506.6 815.703  15
   1  -3   4 23214.0 845.501  15
  -1  -3  -4 22625.7 510.474  15
  -1   3  -4 23713.4 825.312   4
  -1   3  -5 120.433 87.9003   4
   1   3   5 178.718 106.045  14
   1  -3   5 199.753 110.268  15
  -1  -3  -6 8763.81 605.799   2
   1   3   6 9106.10 605.267  14
   1  -3   6 10089.9 627.897  15
  -1   3  -6 9291.56 564.131   4
   1  -3   7 8839.90 605.230  15
  -1  -3  -7 8878.87 567.226   2
   1   3   7 7377.28 554.661  14
  -1   3  -7 8315.23 557.734   4
   1   3   8 4061.69 418.769  14
   1  -3   8 5179.28 474.674  15
  -1  -3  -8 4810.78 433.253   2
  -1  -3  -9 301.535 141.725   2
   1  -3   9 288.692 134.269  15
   1   3   9 264.664 125.423  14
   1  -3  10 15788.9 952.010  15
   1  -3  10 13610.2 947.246  14
  -1  -3 -10 16820.9 847.116   2
   1  -3  10 14933.7 668.826  13
   1   3  10 14501.4 800.643  14
  -1  -3 -11 59.2553 74.5192   2
   1  -3  11-2.53172 81.7018  14
   1   3  11-23.4441 60.7332  14
   1  -3  11-59.2705 59.6009  13
   1   3  12 10517.6 749.422  13
   1   3  12 8635.36 631.825  14
  -1  -3 -12 9291.65 680.940   2
  -1  -3 -13 13922.7 1168.94   3
  -1  -3 -13 14551.7 901.432   2
   1   3  13 16740.4 962.024  13
  -1   3 -14 4809.10 328.833  10
  -1   3 -14 4739.99 364.596  11
   1   3  14 6153.86 629.769  13
  -1   3 -14 5111.71 377.137   9
  -1  -3 -14 5363.11 567.290   2
  -1  -3 -14 4578.70 705.658   3
   1   3  15-53.4054 108.197  13
  -1   3 -15-157.679 91.2938  10
  -1   3 -15-85.8906 103.341   9
  -1  -3 -15-83.5096 162.296   3
  -1  -3 -15-206.108 121.300  11
  -1   3 -15 47.5208 137.556  11
  -1  -3 -16-36.6667 115.401  11
  -1  -3 -16-226.408 273.325   3
  -1   3 -16 15.7042 122.027  11
  -1   3 -16-17.3044 77.6530  10
  -1   3 -16 172.408 133.238   9
   1   3  16-64.9414 105.190  13
  -1   3 -17 741.307 166.119  10
  -1  -3 -17 885.885 172.116  11
  -1   3 -17 823.573 215.017  11
  -1   3 -18 345.757 101.782  10
  -1   3 -18 412.621 131.781   9
  -1  -3 -18 273.886 145.200  11
  -1   3 -18 220.299 153.019  11
  -1   3 -19 4779.78 330.190  10
  -1   3 -19 5401.43 475.345  11
  -1   3 -20 5666.49 410.391   9
  -1  -3 -20 5097.82 397.148  11
  -1  -3 -21 1209.03 207.621  11
  -1   3 -21 1393.27 197.275   9
  -1   3 -22 1511.50 186.085   9
  -1  -3 -22 1272.05 189.271  11
  -1  -3 -23 348.085 115.986  11
  -1   3 -23 460.044 105.236   9
  -1  -3 -24 2343.86 235.904   9
  -1  -3 -25 841.453 121.788   9
   1  -4 -25 121.359 73.7878  11
   1  -4 -24 4078.49 259.097  11
   1  -4 -23 1468.86 188.952  11
   1  -4 -22 1438.51 188.555  11
   1   4 -21 1909.09 235.542   6
   1  -4 -21 1968.47 254.976  11
   1   4 -20 532.341 130.039   6
   1   4 -19 542.650 146.399   6
   1  -4 -19 566.673 158.714   8
   1   4 -18 2644.67 301.127   6
   1  -4 -18 2751.53 275.906   8
   1   4 -17-72.7467 85.5988   6
   1  -4 -17 47.6550 90.4799   8
   1  -4 -16 21413.7 698.652   8
   1   4 -16 20510.7 800.257   6
   1  -4 -15 4853.34 642.994   1
   1   4 -15 6179.09 662.646   1
   1   4 -15 6785.59 441.967   6
   1  -4 -15 7255.09 392.353   8
  -1   4  15 8766.56 896.696  13
   1   4 -14 1976.81 235.597   6
   1  -4 -14 2023.35 198.744   8
   1  -4 -14 1237.89 350.558   1
   1   4 -14 1808.05 374.464   1
  -1   4  14 1946.51 406.193  13
   1   4 -13 3215.68 464.421   1
  -1   4  13 3803.57 546.336  13
  -1  -4  12 44.5777 75.7622  13
  -1   4  12 135.685 120.541  13
   1   4 -12 283.150 162.296   1
   1  -4 -11 8497.21 832.533  15
  -1  -4  11 9776.09 644.664  13
  -1   4  11 9281.95 776.385  13
   1   4 -11 7980.78 700.498   1
   1   4 -10 24.4000 108.098   1
   1  -4 -10-66.6115 115.327  15
  -1   4  10-31.7705 123.984  13
  -1  -4  10-7.54696 60.9952  13
  -1  -4   9 27445.4 1010.88  13
   1   4  -9 24292.2 1123.93   1
  -1   4   9 25622.1 1179.98  13
   1  -4  -9 25201.7 1256.20  15
   1  -4  -8 11160.5 800.939  15
  -1   4   8 10323.1 747.589  13
   1   4  -8 10427.1 721.822   1
  -1  -4   8 11885.9 645.886  13
   1   4  -7 13096.6 777.944   1
   1   4  -7 13566.8 563.564  14
  -1  -4   7 14165.8 675.012  13
   1  -4  -7 13155.7 809.560  15
  -1   4   7 12547.3 767.603  13
   1   4  -6 70318.6 1281.02  14
   1  -4  -6 72456.5 1842.90  15
   1   4  -6 72620.3 1740.52   1
  -1  -4   6 74598.9 1519.21  13
   1  -4  -5 362.318 133.601  15
  -1  -4   5 304.809 113.735  13
   1   4  -5 557.607 180.481   1
   1   4  -5 402.658 117.854  14
  -1   4   5 530.620 163.856  13
   1  -4  -4 2516.75 334.899  15
   1   4  -4 2440.39 276.053  14
  -1  -4   4 2580.43 273.162  13
  -1   4   4 2455.47 312.451  13
   1   4  -4 2958.53 333.015   1
   1  -4  -3 50585.9 1415.36  15
   1   4  -3 54418.4 1177.77  14
   1   4  -3 53013.5 1347.78   1
  -1  -4   2 20490.3 743.698  15
   1   4  -2 20900.2 760.532  14
   1  -4  -2 20164.6 872.502  15
  -1   4   2 18691.2 730.166  13
   1   4  -2 20629.1 814.113   1
   1   4  -1 694.259 167.008  14
   1  -4  -1 729.731 173.148  15
   1   4  -1 996.447 191.129   1
  -1   4   1 794.397 149.464  13
  -1  -4   1 804.496 150.013  15
   1  -4   0 80794.5 1652.87  15
   1   4   0 82041.2 1536.58   1
  -1  -4   0 81858.5 1300.59  15
   1   4   0 84846.0 1615.20  14
  -1   4  -1 8740.67 441.709  13
   1   4   1 10157.4 568.868  14
  -1  -4  -1 10004.9 426.554  15
   1   4   1 9726.12 531.891   1
   1  -4   1 9410.25 581.219  15
   1   4   2 11791.7 572.861   1
  -1   4  -2 11562.2 604.370   4
   1  -4   2 10818.3 609.159  15
  -1  -4  -2 12506.3 468.793  15
   1   4   2 12837.2 661.473  14
  -1  -4  -3 4437.34 280.560  15
   1   4   3 4883.73 375.610   1
   1   4   3 5172.95 442.391  14
  -1   4  -3 4184.92 366.414   4
   1  -4   4 7154.26 531.442  15
  -1  -4  -4 7778.53 357.834  15
  -1   4  -4 7658.48 516.461   4
   1   4   4 7890.10 559.236  14
   1   4   5 8013.21 620.923  14
  -1  -4  -5 9521.03 427.684  15
   1  -4   5 9336.02 620.263  15
  -1   4  -5 9952.18 605.167   4
  -1   4  -6 204.700 104.680   4
   1   4   6 99.8390 115.025  14
   1  -4   6 117.575 116.216  15
  -1  -4  -6 38.7290 98.4852   2
  -1  -4  -7 19974.8 933.281   2
   1  -4   7 20446.7 998.380  15
   1   4   7 17483.4 861.616  14
  -1   4  -7 19074.3 896.332   4
  -1  -4  -8 473.425 168.000   2
   1   4   8 238.417 128.731  14
   1  -4   8 237.490 137.152  15
   1  -4   9 28491.2 1266.33  15
  -1  -4  -9 29459.1 1166.58   2
  -1  -4 -10 21881.5 1019.99   2
   1  -4  10 22030.3 1160.21  15
   1  -4  11 23465.5 1334.02  14
   1   4  11 22975.8 1023.33  14
   1  -4  11 28660.9 1410.40  15
  -1  -4 -11 31174.3 1258.06   2
   1  -4  12 281.665 137.618  15
  -1  -4 -12 594.054 199.492   2
   1   4  12 313.897 148.055  13
   1  -4  12 123.403 109.704  14
   1  -4  13 16490.4 1141.93  15
   1   4  13 19346.8 1058.53  13
  -1  -4 -13 17162.1 1018.76   2
  -1   4 -14 2244.20 243.913   9
  -1   4 -14 1620.78 247.863  11
   1   4  14 2585.72 424.534  13
  -1  -4 -14 2194.43 472.846   3
  -1  -4 -14 2459.57 431.935   2
  -1  -4 -14 1840.27 203.865  11
  -1   4 -14 2363.01 264.073  10
  -1   4 -15 2189.81 258.390  10
  -1   4 -15 1842.16 285.705  11
  -1  -4 -15 2268.93 249.653  11
  -1  -4 -15 2854.06 595.515   3
  -1   4 -15 2930.68 278.442   9
   1   4  15 2924.46 446.209  13
  -1  -4 -15 2517.45 458.194   2
  -1   4 -16 3515.94 299.969  10
  -1   4 -16 2732.96 346.556  11
  -1  -4 -16 3019.34 281.045  11
  -1  -4 -17 3135.61 288.219  11
  -1   4 -17 3000.50 298.673  10
  -1   4 -17 3620.72 347.559   9
  -1  -4 -18 7252.12 454.873  11
  -1   4 -18 6765.64 435.981  10
  -1   4 -19 1615.00 232.013   9
  -1   4 -19 1209.01 200.607  10
  -1  -4 -19 1793.53 239.298  11
  -1  -4 -20 2197.51 270.088  11
  -1   4 -20 2059.98 230.801  10
  -1   4 -20 2318.79 238.898   9
  -1  -4 -21 25.4274 96.2275  11
  -1   4 -21 187.281 109.551   9
  -1  -4 -22 514.003 139.656  11
  -1   4 -22 35322.6 680.095  10
  -1  -4 -23 834.769 142.374  11
  -1  -4 -23 1649.41 222.630   9
  -1  -4 -24 1657.25 205.085   9
  -1  -4 -25-18.5189 62.2185   9
   1  -5 -25 176.165 58.8543  11
   1  -5 -24 1562.02 167.840  11
   1  -5 -23 207.124 95.1255  11
   1   5 -22 390.716 121.822   6
   1  -5 -22 257.742 95.3753  11
   1   5 -21 1467.59 206.308   6
   1  -5 -21 1111.14 208.592  11
   1   5 -20 5863.05 424.707   6
   1   5 -19 15405.8 709.035   6
   1   5 -18 1946.59 266.923   6
   1  -5 -18 1642.87 224.748   8
   1   5 -17 2018.80 265.390   6
   1  -5 -17 2045.53 235.533   8
   1  -5 -16 283.136 115.850   8
   1   5 -16 237.266 104.209   6
   1   5 -15 2427.69 447.704   1
   1   5 -15 3091.02 314.316   6
   1  -5 -15 3548.80 283.951   8
   1  -5 -15 2129.31 427.963   1
  -1   5  15 3467.92 583.024  13
   1   5 -14 106.805 77.6680   6
   1   5 -14-198.494 159.575   1
  -1   5  14-59.4117 194.412  13
   1  -5 -14 16.2662 80.8674   8
   1   5 -13 480.870 142.005   6
   1   5 -13 268.144 163.200   1
  -1   5  13 580.794 242.543  13
   1  -5 -13 323.161 104.536   8
   1   5 -12 1285.31 316.199   1
   1  -5 -12 1101.30 304.980  15
  -1   5  12 1200.80 335.171  13
   1  -5 -11 1241.33 343.237  15
   1   5 -11 1166.68 283.550   1
  -1   5  11 1350.25 314.482  13
   1   5 -10 778.563 209.430   1
   1  -5 -10 575.218 230.832  15
  -1   5  10 529.156 206.526  13
   1  -5  -9 735.187 233.760  15
   1   5  -9 611.914 210.369   1
  -1  -5   9 1002.25 182.271  13
  -1   5   9 750.377 208.914  13
   1  -5  -8 15408.3 973.766  15
  -1   5   8 15568.4 919.550  13
   1   5  -8 15895.7 921.907   1
  -1  -5   8 17055.2 741.935  13
   1   5  -7 11835.0 594.669  14
   1  -5  -7 12085.4 831.584  15
  -1  -5   7 11919.7 592.861  13
  -1   5   7 11215.0 748.527  13
   1   5  -7 11279.2 763.205   1
   1  -5  -7 10906.8 762.525   2
  -1  -5   6 80720.2 1501.49  13
   1   5  -6 80828.7 1505.24  14
   1  -5  -6 74265.6 1855.96   2
  -1   5   6 78542.8 1893.55  13
   1   5  -6 85289.5 2040.03   1
   1  -5  -6 80953.9 2091.30  15
   1  -5  -5 50555.7 1600.86  15
   1  -5  -5 49186.3 1386.19   2
   1   5  -5 51592.8 1212.95  14
  -1   5   5 47917.4 1404.62  13
  -1   5   4 8795.61 581.350  13
   1  -5  -4 10380.2 705.732  15
   1   5  -4 9162.65 529.642  14
   1  -5  -4 8689.26 565.889   2
   1   5  -4 9921.86 657.287   1
   1   5  -3 6071.78 489.288   1
   1  -5  -3 5680.21 414.122   2
   1  -5  -3 5366.33 533.777  15
   1   5  -3 5534.16 426.833  14
  -1   5   3 4957.10 410.667  13
  -1  -5   3 6062.55 474.242  15
   1  -5  -2 626.043 170.594  15
  -1  -5   2 842.647 186.676  15
   1   5  -2 909.556 199.603   1
   1   5  -2 706.448 163.773  14
   1  -5  -2 839.083 167.820   2
  -1   5   2 481.814 123.802  13
  -1  -5   1 34661.1 1028.14  15
   1  -5  -1 30408.2 1150.86  15
   1   5  -1 33637.9 1110.52   1
   1   5  -1 31522.4 1002.57  14
   1   5   0-24.4614 120.457   1
  -1  -5   0 25.4768 70.6685  15
   1   5   0 47.2680 84.5616  14
  -1   5   0-10.2558 72.3865  13
   1  -5   0 38.1889 87.4054  15
  -1   5  -1 69761.5 1526.57   4
  -1  -5  -1 73970.9 1363.49  15
   1   5   1 73369.9 1559.88   1
   1  -5   1 69810.5 1739.57  15
   1   5   1 73849.5 1614.02  14
  -1   5  -2 96538.5 1819.47   4
   1  -5   2 97571.0 2016.10  15
  -1  -5  -2 102048. 1578.01  15
   1   5   2 100729. 1824.01   1
  -1   5  -3 6290.58 478.479   4
   1  -5   3 6158.79 538.934  15
   1   5   3 6843.83 525.163  14
  -1  -5  -3 7014.43 414.188  15
  -1   5  -4 2232.37 313.219   4
   1   5   4 1969.40 307.972  14
   1  -5   4 2398.81 344.661  15
  -1  -5  -4 2277.90 245.551  15
  -1   5  -5 2189.50 326.861   4
   1  -5   5 2024.81 313.176  15
   1   5   5 2239.09 324.015  14
  -1  -5  -5 2273.98 252.184  15
   1  -5   6 26846.9 1171.17  15
  -1  -5  -6 29457.3 1174.03   2
  -1   5  -6 27784.9 1087.40   4
  -1  -5  -7 34.9305 88.3735   2
   1   5   7 59.6500 88.2229  14
  -1   5  -7 133.357 111.119   4
   1  -5   7 9.19300 72.6365  15
  -1  -5  -8 11380.6 780.861   2
   1   5   8 9999.58 668.470  14
   1  -5   8 12363.7 887.358  15
  -1  -5  -9-84.4706 111.654   2
   1  -5   9 61.4316 100.507  15
   1   5   9-27.9177 65.6935  14
  -1  -5 -10 3250.46 440.749   2
   1   5  10 3317.34 390.175  14
   1  -5  10 3645.27 513.042  15
  -1  -5 -11 17740.0 1010.58   2
   1   5  11 14832.4 804.432  14
   1  -5  11 16887.8 1124.07  15
   1  -5  12 1640.67 405.817  14
   1  -5  12 2620.93 455.481  15
   1   5  12 3108.61 421.973  13
  -1  -5 -12 2863.00 426.460   2
   1  -5  13 4134.82 573.276  15
   1   5  13 4351.12 511.923  13
  -1  -5 -13 4083.79 526.695   2
  -1   5 -13 3938.86 327.231  10
  -1   5 -14 1962.33 236.108  10
  -1  -5 -14 1654.15 352.051   2
   1   5  14 2645.92 430.512  13
  -1   5 -14 2068.57 224.206   9
  -1  -5 -15 1792.95 404.797   2
  -1   5 -15 2171.47 252.696  10
  -1  -5 -15 1918.50 490.461   3
  -1   5 -15 2185.68 247.398   9
   1   5  15 2445.90 421.093  13
  -1  -5 -15 1910.52 210.994  11
  -1  -5 -16 4570.41 333.274  11
  -1   5 -16 4742.68 364.857  10
  -1   5 -16 5284.37 383.514   9
  -1  -5 -17 75.4816 107.045  11
  -1   5 -17 151.931 85.2132   9
  -1   5 -17 156.540 78.0315  10
  -1  -5 -18 84.4690 107.212  11
  -1   5 -18-98.2221 115.704  10
  -1   5 -18 129.424 112.995   9
  -1   5 -19-24.0629 84.9030  10
  -1  -5 -19 249.746 142.988  11
  -1  -5 -20 1258.26 197.420  11
  -1   5 -20 1433.57 183.793  10
  -1  -5 -21 55.7566 84.0876  11
  -1   5 -21 3210.95 276.430  10
  -1  -5 -22 866.056 135.325  11
  -1   5 -22 23326.4 544.058  10
  -1  -5 -23 161.357 104.783   9
  -1  -5 -24 6270.13 341.210   9
  -1  -5 -25 82.6521 65.9647   9
   1  -6 -25 2040.30 142.761  11
   1  -6 -24 1786.50 153.591  11
   1  -6 -23 170.942 102.374  11
   1   6 -22 1328.58 172.514   6
   1  -6 -22 1282.04 185.539  11
   1  -6 -21 578.942 164.343  11
   1   6 -21 763.484 149.408   6
   1   6 -20 9959.70 537.112   6
   1   6 -19 15136.7 690.838   6
   1   6 -18 2046.18 264.443   6
   1   6 -17 4186.23 380.113   6
   1  -6 -16 440.394 131.550   8
   1   6 -16 307.742 94.2294   6
   1  -6 -15 2384.71 243.651   8
   1   6 -15 2464.40 293.791   6
   1  -6 -14-37.4751 73.1454   8
   1   6 -14 10.4565 81.1675   6
   1  -6 -14 142.196 90.8818  16
   1   6 -14-166.338 136.238   1
  -1   6  14 2.96058 136.548  13
   1  -6 -13 2665.18 238.178   8
   1   6 -13 2028.68 388.638   1
   1   6 -13 2900.13 295.194   6
  -1   6  13 2178.75 450.334  13
   1   6 -12 2162.77 405.706   1
   1   6 -12 3183.11 296.675   6
   1  -6 -12 2826.95 232.714   8
   1  -6 -12 2862.35 517.961  15
  -1   6  12 2747.10 459.621  13
   1  -6 -11 747.861 266.805  15
   1   6 -11 679.026 256.874   1
  -1   6  11 1108.55 295.371  13
   1   6 -10 133.793 143.517   1
   1  -6 -10 26.1957 107.085  15
  -1   6  10 60.6805 99.5858  13
   1  -6  -9 889.266 306.618  15
   1  -6  -9 896.167 271.417   2
   1   6  -9 913.455 265.675   1
  -1   6   9 829.831 239.006  13
   1  -6  -8 1105.50 311.267   2
   1  -6  -8 1486.67 326.429  15
   1   6  -8 1423.67 312.408   1
  -1   6   8 1345.17 283.848  13
   1   6  -7 4430.72 496.312   1
   1  -6  -7 4058.34 541.542  15
   1   6  -7 4260.14 444.394  14
  -1   6   7 3947.24 449.874  13
   1  -6  -7 4351.46 489.813   2
   1  -6  -6 835.999 223.265   2
   1  -6  -6 1172.11 280.976  15
   1   6  -6 1083.71 215.001  14
  -1   6   6 675.160 191.999  13
   1   6  -6 941.253 234.858   1
  -1  -6   5 37766.8 1365.07  15
   1   6  -5 34119.9 1310.07   1
   1   6  -5 35195.8 1119.27  14
   1  -6  -5 35426.9 1446.87  15
  -1   6   5 32076.5 1182.09  13
   1  -6  -5 31523.1 1169.44   2
   1  -6  -4 746.321 174.779   2
   1  -6  -4 615.746 203.689  15
   1   6  -4 862.351 247.705   1
  -1  -6   4 875.341 200.234  15
   1   6  -4 770.265 189.450  14
  -1   6   4 641.040 177.526  13
  -1  -6   3 15327.7 817.110  15
   1   6  -3 13713.4 800.452   1
   1  -6  -3 14122.6 877.431  15
   1   6  -3 13204.9 682.220  14
   1  -6  -3 13512.0 656.097   2
   1  -6  -2 747.073 158.836   2
   1  -6  -2 800.645 230.877  15
  -1  -6   2 799.182 180.205  15
   1   6  -2 658.761 167.768  14
   1   6  -2 754.585 201.537   1
  -1   6   2 542.007 140.015  13
  -1   6   1 1457.12 235.655   4
  -1  -6   1 1601.87 247.614  15
   1   6  -1 1830.12 261.756  14
   1  -6  -1 1435.24 296.571  15
  -1   6   1 1025.00 185.924  13
   1  -6  -1 1661.72 205.911   2
   1   6  -1 1632.25 271.455   1
   1   6   0 64.5763 106.353   1
  -1   6   0 7.74187 79.1712   4
   1   6   0 106.441 95.5176  14
  -1  -6   0 5.85831 78.9361  15
   1  -6   0-28.2147 94.2787  15
  -1   6  -1 18911.6 832.958   4
   1   6   1 19619.7 887.453   1
   1  -6   1 18610.0 1011.46  15
   1   6   1 20023.8 840.515  14
  -1  -6  -1 21064.0 840.891  15
  -1   6  -2 11029.1 650.698   4
  -1  -6  -2 12992.8 643.055  15
   1   6   2 12619.0 678.062  14
   1  -6   2 11353.9 782.336  15
  -1   6  -3 1792.45 280.642   4
   1  -6   3 1591.99 318.026  15
  -1  -6  -3 1791.57 250.323  15
   1   6   3 1788.77 263.933  14
  -1   6  -4 1106.83 238.838   4
   1   6   4 1268.39 252.219  14
   1  -6   4 1130.79 286.978  15
  -1  -6  -4 1288.51 209.921  15
   1   6   5 7388.34 572.121  14
  -1   6  -5 8102.21 604.199   4
   1  -6   5 7653.86 646.389  15
  -1  -6  -6 4966.17 517.878   2
   1   6   6 4269.14 436.139  14
   1  -6   6 4647.01 513.518  15
  -1   6  -6 4343.48 488.427   4
  -1  -6  -7 803.046 212.954   2
   1   6   7 597.958 177.373  14
   1  -6   7 612.801 215.814  15
  -1   6  -7 758.283 232.062   4
  -1  -6  -8 63672.7 1930.98   2
   1  -6   8 60825.1 1969.77  15
  -1  -6  -9 33140.4 1394.40   2
   1  -6   9 32329.7 1509.51  15
   1  -6  10 6963.81 734.820  15
   1   6  10 5710.40 499.767  14
  -1  -6 -10 7678.91 678.704   2
   1  -6  11 8048.39 826.117  15
  -1  -6 -11 8893.81 761.575   2
   1   6  11 8861.43 698.952  13
   1   6  11 7725.66 570.361  14
   1  -6  12 10568.6 969.705  15
  -1  -6 -12 9296.26 792.936   2
   1   6  12 10355.4 792.159  13
  -1   6 -12 8526.62 485.552  10
  -1   6 -13 9438.63 499.995  10
   1  -6  13 10284.8 979.250  15
   1   6  13 10610.6 817.147  13
  -1  -6 -13 9632.50 836.762   2
  -1   6 -14 1634.87 223.534  10
  -1  -6 -14 1495.93 354.493   2
   1  -6  14 1402.41 356.815  15
   1   6  14 1615.20 345.787  13
  -1   6 -15 883.788 181.134  10
  -1   6 -16 7100.82 462.822  10
  -1   6 -17-342.280 128.686  10
  -1  -6 -18 18654.5 654.175  11
  -1   6 -18 18845.5 762.097  10
  -1   6 -19 628.493 143.839  10
  -1  -6 -19 603.295 151.786  11
  -1   6 -20 2084.76 224.395  10
  -1  -6 -20 1608.56 195.422  11
  -1   6 -21 774.837 155.213  10
  -1  -6 -21 420.745 106.778  11
  -1   6 -22 14025.2 423.355  10
  -1  -6 -23 299.112 111.820   9
  -1  -6 -24 1390.32 155.840   9
   1  -7 -24-44.1826 50.7724  11
   1  -7 -23 2288.73 188.448  11
   1  -7 -22 43.5086 65.5521  11
   1  -7 -21 220.077 121.040  11
   1   7 -21 215.407 91.6637   6
   1   7 -20 265.846 100.025   6
   1   7 -19 3127.79 307.657   6
   1   7 -18 104.491 82.2596   6
   1   7 -17 2123.39 267.985   6
   1   7 -16 22542.7 875.241   6
   1  -7 -16 23700.8 740.059  16
   1   7 -15 14899.8 707.842   6
   1  -7 -15 16930.7 645.031  16
   1   7 -14 8304.92 521.638   6
   1  -7 -14 9457.31 463.531  16
  -1   7  14 8058.35 858.358  13
   1   7 -13-1.88156 82.5387   6
   1  -7 -13 146.821 79.5530  16
   1  -7 -13-250.592 245.435  15
  -1   7  13 155.436 159.607  13
   1   7 -13 276.664 193.520   1
   1  -7 -12-126.976 103.796  15
   1   7 -12 0.60250 79.8721   6
   1  -7 -12 38.6976 75.5529   8
   1  -7 -12 47.8604 67.9522  16
   1   7 -12 88.2715 158.756   1
  -1   7  12-121.546 115.031  13
   1  -7 -11 5352.85 716.888  15
   1   7 -11 5501.83 656.035   1
   1  -7 -11 6282.13 401.613  16
   1  -7 -11 6244.81 340.202   8
  -1   7  11 5531.36 644.815  13
   1   7 -11 6312.42 422.970   6
   1  -7 -10 21676.9 1377.29  15
  -1   7  10 21170.9 1208.10  13
   1   7 -10 20367.3 1219.64   1
   1  -7  -9-16.7382 140.365   2
   1  -7  -9 62.0596 144.694  15
   1   7  -9 114.039 141.205   1
  -1   7   9-173.678 139.167  13
  -1  -7   9 1.92882 90.5728  15
   1  -7  -8 590.221 215.514   2
   1  -7  -8 995.158 297.096  15
  -1  -7   8 922.906 268.055  15
   1   7  -8 699.065 225.608   1
  -1   7   8 913.601 235.440  13
  -1  -7   7 5025.51 583.205  15
  -1   7   7 4724.95 509.900  13
   1  -7  -7 4577.68 541.471   2
   1  -7  -7 4764.59 606.370  15
   1   7  -7 4317.90 543.630   1
   1  -7  -6 18677.2 1153.19  15
  -1  -7   6 19304.7 1104.58  15
   1   7  -6 19581.0 909.053  14
   1  -7  -6 17112.8 957.580   2
  -1   7   6 18085.8 946.353  13
   1   7  -6 17870.3 1040.61   1
   1   7  -5 6722.69 631.287   1
  -1  -7   5 7242.39 657.498  15
   1  -7  -5 5897.38 537.422   2
   1   7  -5 6786.75 568.229  14
   1  -7  -5 6633.10 684.781  15
  -1   7   5 6144.62 523.654  13
   1   7  -4 37401.2 1430.41   1
   1  -7  -4 38073.4 1573.47  15
   1   7  -4 36013.2 1245.86  14
  -1   7   4 32196.4 1107.31  13
   1  -7  -4 36319.6 1207.01   2
   1   7  -3 4000.01 433.082  14
  -1  -7   3 4492.35 466.375  15
   1  -7  -3 3632.82 492.226  15
   1   7  -3 3945.72 464.712   1
   1  -7  -3 3530.36 353.558   2
   1  -7  -2 409.627 109.274   2
  -1   7   2 363.250 121.021   4
   1   7  -2 419.774 167.042   1
  -1  -7   2 503.320 175.310  15
   1   7  -2 489.372 161.847  14
   1  -7  -2 543.175 205.181  15
  -1   7   1 31148.3 1098.96   4
  -1  -7   1 31182.9 1150.41  15
   1  -7  -1 31956.8 1387.24  15
   1   7  -1 34035.6 1180.61  14
   1   7  -1 31816.9 1273.39   1
  -1   7   0-132.276 84.9207   4
   1  -7   0 82.9806 119.194  15
   1   7   0 13.0308 80.4081  14
   1   7   0-78.7720 113.894   1
  -1  -7   0 62.6547 67.8128  15
  -1   7  -1 13017.0 718.649   4
   1  -7   1 13054.1 891.428  15
  -1  -7  -1 14205.2 767.975  15
   1   7   1 14291.1 764.926  14
  -1   7  -2 25056.1 1032.88   4
   1  -7   2 23622.9 1208.12  15
  -1  -7  -2 26001.5 1022.57  15
   1   7   2 25408.9 1022.69  14
  -1  -7  -3 24011.6 993.726  15
   1   7   3 23611.2 982.218  14
   1  -7   3 21945.5 1166.98  15
  -1   7  -3 22499.8 1006.55   4
   1   7   4 148996. 2491.68  14
   1  -7   4 142840. 2987.04  15
  -1   7  -4 149314. 2636.30   4
  -1  -7  -5 4661.54 519.217   2
   1   7   5 4312.17 434.587  14
  -1   7  -5 4803.51 490.138   4
   1  -7   5 4363.73 553.129  15
   1  -7   6 3826.22 503.224  15
   1   7   6 4147.23 439.564  14
  -1   7  -6 4265.25 485.771   4
  -1  -7  -6 4276.45 511.065   2
  -1  -7  -7 656.881 195.408   2
   1  -7   7 713.903 271.339  15
   1   7   7 694.588 186.790  14
   1   7   8 10449.7 683.133  14
   1  -7   8 10581.0 872.842  15
  -1  -7  -8 12126.3 879.471   2
   1  -7   9 6866.10 724.278  15
   1   7   9 7097.60 561.844  14
  -1  -7  -9 8534.41 747.439   2
  -1  -7 -10 111.622 120.989   2
   1  -7  10-11.1572 102.962  15
   1   7  10-53.3825 54.2383  14
   1   7  10-9.37597 61.0605  13
  -1   7 -11 8397.64 487.866  10
   1   7  11 8337.29 608.432  14
   1  -7  11 8193.02 834.778  15
  -1  -7 -11 8800.61 793.923   2
   1   7  11 9387.64 717.664  13
  -1   7 -12 26157.3 885.576  10
   1  -7  12 28335.8 1584.34  15
  -1  -7 -12 27803.2 1455.16   2
  -1  -7 -13 1312.00 323.390   2
   1   7  13 1566.93 307.507  13
  -1   7 -13 1354.19 209.326  10
   1  -7  13 955.685 297.433  15
  -1   7 -14 20245.2 790.862  10
  -1   7 -15 2823.77 313.886  10
  -1   7 -16 7774.20 489.672  10
  -1   7 -17 9032.67 516.844  10
  -1   7 -18 566.203 124.876  10
  -1   7 -19 2863.63 272.021  10
  -1   7 -20 205.799 91.8750  10
  -1   7 -21 150.788 79.7843  10
  -1   7 -22 10628.1 349.077  10
  -1  -7 -23-120.023 87.4363   9
   1  -8 -23 822.707 98.6920  11
   1  -8 -22 230.916 83.7463  11
   1  -8 -21 490.901 129.774  11
   1   8 -21 909.778 147.465   6
   1   8 -20 995.063 159.433   6
   1   8 -19 433.722 108.731   6
   1   8 -18 137.096 74.5768   6
   1   8 -17 7553.27 496.805   6
   1  -8 -17 8542.56 446.289  16
   1   8 -16 2114.69 269.413   6
   1  -8 -16 2077.76 248.539  16
   1  -8 -15 159.543 66.4978  16
   1   8 -15 228.602 130.552   6
   1   8 -14 3906.06 370.603   6
   1  -8 -14 4913.90 363.594  16
   1  -8 -13 3112.64 284.606  16
  -1   8  13 2586.73 507.951  13
   1   8 -13 2732.47 296.302   6
   1   8 -12 7747.73 500.537   6
  -1   8  12 6855.62 764.134  13
   1   8 -12 6309.21 708.763   1
   1  -8 -12 8608.30 486.022  16
  -1  -8  12 6625.24 828.545  15
   1  -8 -12 6951.69 858.727  15
   1   8 -11 6949.87 472.522   6
   1   8 -11 5358.31 649.890   1
   1  -8 -11 7217.63 430.809  16
  -1  -8  11 6772.03 803.531  15
   1  -8 -11 6341.06 811.639  15
  -1   8  11 6497.45 712.309  13
   1  -8 -10 5854.94 365.077  16
   1   8 -10 4083.62 566.652   1
  -1  -8  10 4684.31 637.561  15
  -1   8  10 4417.93 565.749  13
   1  -8 -10 4597.97 670.957  15
  -1  -8   9 18075.6 1238.21  15
   1  -8  -9 16188.6 1207.75  15
   1  -8  -9 14584.9 1034.63   2
   1   8  -9 14832.2 1050.72   1
  -1   8   9 17044.4 1053.65  13
  -1  -8   8 14006.1 1065.20  15
   1  -8  -8 13496.8 1098.19  15
  -1   8   8 13216.7 895.629  13
   1   8  -8 12747.1 956.321   1
   1  -8  -8 11595.5 894.990   2
   1   8  -7 5246.00 606.858   1
  -1  -8   7 5928.60 673.681  15
   1  -8  -7 4872.32 555.028   2
   1  -8  -7 5827.80 695.581  15
  -1  -8   6 197.689 155.199  15
   1  -8  -6 48.3290 120.326  15
   1  -8  -6 85.4020 130.494   2
   1   8  -6 5.48677 84.7225   1
  -1   8   5 4511.27 421.312   4
  -1  -8   5 5456.48 598.801  15
   1  -8  -5 4781.42 635.829  15
   1   8  -5 4780.36 523.814  14
   1  -8  -5 4887.64 494.301   2
   1   8  -5 4235.88 523.946   1
   1   8  -4 12773.7 894.360   1
  -1   8   4 13744.9 747.289   4
  -1  -8   4 14619.7 934.249  15
   1  -8  -4 14214.8 1037.55  15
   1   8  -4 15192.7 867.303  14
   1  -8  -4 12340.3 742.763   2
   1  -8  -3 0.46314 137.757  15
   1   8  -3-68.0873 154.057   1
   1   8  -3-25.6278 86.3644  14
  -1   8   3-43.9323 83.6149   4
  -1  -8   3 5.81692 109.551  15
  -1   8   2 3684.16 384.854   4
  -1  -8   2 4002.69 449.213  15
   1   8  -2 3575.98 466.753   1
   1   8  -2 3785.18 434.848  14
   1  -8  -2 3941.41 556.413  15
  -1   8   1 12881.6 713.940   4
  -1  -8   1 14556.0 868.039  15
   1  -8  -1 13781.6 993.053  15
   1   8  -1 13857.6 815.023  14
   1   8  -1 13325.9 893.519   1
  -1  -8   0 451.886 155.910  15
   1  -8   0 431.367 212.226  15
  -1   8   0 319.117 125.288   4
   1   8   0 498.940 188.152  14
  -1   8  -1 55225.1 1587.95   4
  -1  -8  -1 59281.1 1714.63  15
   1  -8   1 55826.7 1986.90  15
   1   8   1 57787.7 1624.64  14
   1  -8   2 22588.8 1277.87  15
   1   8   2 23514.0 1043.99  14
  -1  -8  -2 23999.4 1078.03  15
  -1   8  -2 21968.8 1015.60   4
   1  -8   3 6844.85 708.353  15
   1   8   3 8042.17 613.370  14
  -1   8  -3 8228.66 638.170   4
   1  -8   4 1165.66 316.260  15
   1   8   4 1424.82 267.731  14
  -1   8  -4 1546.55 287.378   4
  -1   8  -5 243.364 125.650   4
   1  -8   5 340.222 186.358  15
   1   8   5 352.043 152.164  14
  -1  -8  -5 347.788 191.445   2
  -1   8  -6 6655.42 636.097   4
   1   8   6 6303.52 556.212  14
  -1  -8  -6 6760.51 663.499   2
   1  -8   6 6049.20 667.797  15
   1   8   7 9266.12 674.659  14
   1  -8   7 8807.37 808.901  15
  -1  -8  -7 10283.9 825.875   2
  -1  -8  -8 96.1793 143.473   2
   1  -8   8 56.2888 114.163  15
   1   8   8-9.94915 67.3979  14
   1   8   8 47.2460 80.4588  13
  -1  -8  -9 4432.81 564.771   2
   1   8   9 3894.71 433.395  14
  -1   8  -9 4242.49 350.194  10
   1  -8   9 4193.21 622.212  15
   1   8   9 4233.03 471.572  13
   1  -8  10 3139.28 551.116  15
   1   8  10 2953.37 381.289  14
  -1  -8 -10 4036.89 537.260   2
   1   8  10 3635.37 445.352  13
  -1   8 -10 3412.18 316.233  10
   1  -8  11 6783.36 766.789  15
  -1   8 -11 6605.41 460.064  10
  -1  -8 -11 8430.08 802.491   2
   1   8  11 7930.48 655.855  13
  -1   8 -12 3663.06 360.249  10
   1  -8  12 3225.80 551.324  15
  -1  -8 -12 4431.51 592.342   2
   1   8  12 4164.95 491.231  13
  -1   8 -13 7681.00 508.295  10
  -1   8 -14 2227.11 285.733  10
  -1   8 -15 299.127 107.263  10
  -1   8 -16 244.249 117.141  10
  -1   8 -17 3981.71 346.968  10
  -1   8 -18-227.736 124.741  10
  -1   8 -19-211.455 111.213  10
  -1   8 -20 44.6629 68.3206  10
  -1   8 -21 1365.48 144.571  10
  -1   8 -22 8937.82 298.164  10
  -1  -8 -23 1185.95 133.834   9
   1  -9 -22 373.307 82.3162  11
   1  -9 -21-23.9315 64.7574  11
   1   9 -20 1500.51 176.544   6
   1   9 -19 116.848 79.9334   6
   1   9 -18-96.2899 89.8150   6
   1   9 -17-3.69819 88.3667   6
   1  -9 -17 122.539 80.4190  16
   1  -9 -16-88.2914 90.7150  16
   1   9 -16 0.83077 79.7205   6
  -1  -9  16-32.4056 51.9344  17
   1  -9 -15 789.111 150.314  16
   1   9 -15 1103.46 205.187   6
   1  -9 -14 677.657 138.482  16
   1   9 -14 474.656 144.997   6
   1  -9 -13 1761.87 244.361  16
   1   9 -13 2019.34 280.721   6
   1  -9 -12 27528.0 858.292  16
   1   9 -12 24745.6 928.361   6
   1  -9 -11 52.3268 199.050  15
   1   9 -11 31.8616 94.1294   6
  -1  -9  11 172.003 175.458  15
   1   9 -11-351.954 202.624   1
   1  -9 -11 61.0467 68.1545  16
  -1  -9  10 823.689 280.615  15
   1  -9 -10 976.693 339.171  15
   1   9 -10 612.804 267.536   1
   1  -9 -10 1043.33 173.583  16
   1  -9  -9 21655.7 722.834  16
  -1  -9   9 20363.0 1416.65  15
   1  -9  -9 18189.5 1335.56  15
   1   9  -9 16239.6 1144.54   1
   1  -9  -9 16272.9 1112.97   2
   1  -9  -8 9370.46 447.428  16
  -1  -9   8 7691.36 809.370  15
   1   9  -8 6387.50 723.549   1
   1  -9  -8 7360.52 832.635  15
   1  -9  -8 6683.39 668.547   2
   1  -9  -7 13200.8 538.014  16
  -1  -9   7 12591.2 996.985  15
   1   9  -7 10886.0 911.570   1
   1  -9  -7 12666.4 1067.16  15
   1  -9  -7 10691.1 840.795   2
  -1  -9   6 10931.1 909.814  15
   1  -9  -6 11215.8 1001.11  15
   1   9  -6 9879.58 877.541   1
   1  -9  -6 9455.32 751.347   2
  -1   9   5 1443.71 243.726   4
   1  -9  -5 2063.26 418.663  15
  -1  -9   5 1666.77 330.419  15
   1   9  -5 1792.89 360.911   1
  -1   9   4 826.115 188.595   4
   1   9  -4 968.175 255.190   1
  -1  -9   4 954.126 260.167  15
   1  -9  -4 1020.19 301.790  15
   1   9  -4 1013.12 253.940  14
  -1   9   3 8228.75 579.197   4
   1  -9  -3 8834.51 861.638  15
  -1  -9   3 9348.15 748.649  15
   1   9  -3 9973.09 735.624  14
  -1   9   2 35467.0 1242.68   4
   1   9  -2 39017.5 1463.60  14
   1  -9  -2 37435.0 1757.70  15
  -1  -9   2 39134.0 1539.37  15
  -1   9   1 1714.83 280.451   4
   1  -9  -1 1684.98 361.968  15
   1   9  -1 1421.69 278.236  14
  -1  -9   1 1642.49 316.629  15
   1  -9   0 2335.03 423.967  15
  -1  -9   0 2441.75 386.618  15
   1   9   0 2380.78 351.223  14
  -1   9   0 2310.45 336.157   4
  -1  -9  -1 19262.9 1043.81  15
   1  -9   1 17812.7 1212.95  15
   1   9   1 18871.1 982.714  14
  -1   9  -1 18274.4 942.635   4
   1   9   2 5286.79 520.562  14
   1  -9   2 4896.59 633.449  15
  -1   9  -2 4863.98 483.938   4
   1  -9   3 3625.98 556.209  15
  -1   9  -3 3768.59 448.756   4
   1   9   3 3938.93 441.195  14
  -1   9  -4 20052.5 1078.27   4
   1  -9   4 18541.3 1243.50  15
  -1  -9  -4 19406.0 1152.05   2
   1   9   4 18606.3 987.838  14
  -1  -9  -5 353.256 188.347   2
   1   9   5 374.675 162.165  14
   1  -9   5 273.906 180.715  15
  -1   9  -5 358.232 161.018   4
  -1  -9  -6 1772.08 354.534   2
   1  -9   6 1689.17 378.154  15
   1   9   6 1791.68 316.218  14
  -1  -9  -7 2059.72 379.167   2
  -1   9  -7 2152.91 234.972  10
   1  -9   7 2452.26 479.667  15
   1   9   7 2118.61 338.128  14
   1   9   7 2023.18 291.977  13
   1  -9   8 4574.15 666.838  15
  -1   9  -8 4902.17 299.968   5
  -1  -9  -8 5145.78 616.825   2
   1   9   8 4581.41 457.817  13
   1   9   8 4521.54 489.716  14
  -1   9  -8 4582.26 363.029  10
  -1  -9  -9 518.168 208.664   2
  -1   9  -9 523.806 149.029  10
   1  -9   9 611.464 258.210  15
   1   9   9 442.099 171.496  14
   1   9   9 835.810 218.385  13
  -1  -9 -10-44.8028 128.886   2
  -1   9 -10 127.747 120.550  10
   1  -9  10-93.9070 124.447  15
   1   9  10 196.347 102.398  14
   1   9  10 147.743 110.975  13
   1  -9  11 8011.83 845.220  15
   1   9  11 10154.6 753.296  13
  -1   9 -11 9009.29 548.129  10
  -1   9 -12-16.6648 113.174  10
  -1   9 -13 236.349 123.653  10
  -1   9 -14 13044.6 677.934  10
  -1   9 -15 12998.8 670.917  10
  -1   9 -16 10191.0 578.507  10
  -1   9 -17 2241.91 284.317  10
  -1   9 -18 280.745 126.119  10
  -1   9 -19 322.313 103.975  10
  -1   9 -20 671.451 132.288  10
  -1   9 -21 217.462 66.5487  10
  -1   9 -22 10018.7 269.543  10
  -1  -9 -22 1083.40 126.606   9
   1 -10 -21 600.836 94.2954  11
   1  10 -20 176.592 70.3945   6
   1 -10 -20 125.010 68.3598  11
   1  10 -19 55.9988 60.3523   6
   1  10 -18 159.195 62.4772   6
   1  10 -17 67.5328 66.2350   6
   1  10 -16 10322.5 563.297   6
   1 -10 -16 10791.9 521.209  16
   1  10 -15 6407.66 467.232   6
   1 -10 -15 6797.29 426.288  16
   1 -10 -14 199.948 91.3689  16
   1  10 -14 244.197 108.182   6
   1 -10 -13 191.082 93.6387  16
   1  10 -13-23.1112 94.5028   6
   1  10 -12 924.900 193.833   6
   1 -10 -12 1027.25 169.435  16
   1  10 -11 47533.6 1316.67   6
   1 -10 -11 56339.3 1204.59  16
   1  10 -10 14448.3 567.943  10
   1 -10 -10 16540.5 641.711  16
   1 -10  -9 2320.68 490.248  15
   1  10  -9 3054.19 261.208  10
   1 -10  -9 3156.05 297.499  16
  -1 -10   9 2532.31 461.369  15
   1  10  -8 24017.6 729.132  10
  -1 -10   8 21742.0 1368.29  15
   1 -10  -8 22513.7 1526.34  15
   1 -10  -7 26616.4 770.798  16
  -1  10   7 27681.1 714.221   5
  -1 -10   7 22019.3 1347.92  15
   1 -10  -7 22740.5 1517.84  15
  -1 -10   6 4409.84 567.651  15
   1 -10  -6 4325.10 648.973  15
  -1  10   6 5011.74 312.807   5
   1 -10  -6 4767.84 322.657  16
  -1 -10   5 3151.71 464.166  15
   1 -10  -5 3411.55 591.102  15
  -1  10   5 3983.30 280.435   5
   1 -10  -5 3537.90 279.669  16
  -1  10   4 10487.6 450.593   5
   1 -10  -4 8914.17 422.067  16
   1  10  -4 7959.15 437.240   5
  -1 -10   4 8278.31 765.446  15
   1 -10  -4 8440.48 881.392  15
  -1  10   3 16029.8 556.315   5
   1  10  -3 13069.2 548.013   5
   1 -10  -3 13954.6 1140.92  15
   1  10  -3 14806.0 978.694  14
  -1 -10   3 13902.5 986.842  15
   1 -10  -3 13711.6 513.327  16
  -1  10   2 245.080 113.302   4
  -1 -10   2 252.835 99.6001  15
   1  10  -2 281.150 95.1114   5
   1  10  -2 385.446 157.680  14
  -1  10   2 357.602 105.458   5
   1 -10  -2 244.508 218.003  15
  -1  10   1 6652.85 364.378   5
  -1 -10   1 6389.12 644.789  15
   1 -10  -1 5819.42 725.031  15
   1  10  -1 6273.54 606.990  14
  -1  10   1 5231.82 502.195   4
  -1  10   0 4138.19 294.624   5
   1 -10   0 3081.62 535.887  15
   1  10   0 3941.79 479.073  14
  -1  10   0 3616.59 415.273   4
   1  10   1 13542.4 884.667  14
   1 -10   1 12845.3 1078.10  15
  -1  10  -1 14264.0 535.776   5
  -1  10  -1 13006.9 822.578   4
   1 -10   2 121.649 126.113  15
  -1  10  -2-90.8067 109.353   4
  -1  10  -2 34.2255 50.9102   5
   1  10   2 42.1160 72.2755  14
   1 -10   3 2035.60 437.816  15
  -1  10  -3 1943.92 206.782   5
   1  10   3 2123.18 344.968  14
  -1  10  -3 1774.91 323.726   4
  -1 -10  -3 2055.01 359.018   2
  -1  10  -4 4720.51 356.110  10
   1 -10   4 4755.00 673.099  15
  -1 -10  -4 4517.24 559.986   2
  -1  10  -4 4521.01 317.579   5
   1  10   4 4930.94 525.291  14
   1 -10   5 15651.6 1216.97  15
  -1  10  -5 15869.0 570.825   5
  -1 -10  -5 16217.5 1093.06   2
   1  10   5 15898.2 948.521  14
  -1  10  -5 16919.2 645.485  10
  -1 -10  -6 5917.95 672.530   2
  -1  10  -6 4726.61 374.772  10
   1  10   6 5007.37 532.901  14
   1 -10   6 5161.90 696.122  15
  -1  10  -6 5038.12 345.684   5
  -1 -10  -7 2132.81 406.523   2
  -1  10  -7 1496.86 231.238  10
  -1  10  -7 1660.86 193.861   5
   1 -10   7 1787.29 403.560  15
   1  10   7 1667.99 300.614  14
  -1 -10  -8 2353.57 425.542   2
  -1  10  -8 2262.43 273.279  10
  -1  10  -8 2424.76 224.014   5
   1 -10   8 2175.58 470.996  15
   1  10   8 2127.29 350.122  14
  -1  10  -9 12998.6 514.226   5
  -1  10  -9 10997.9 605.177  10
   1 -10   9 11471.2 1052.88  15
   1  10   9 10897.8 781.726  14
  -1  10 -10 11862.5 638.338  10
  -1  10 -11 3037.31 335.046  10
  -1  10 -12 3467.49 358.484  10
  -1  10 -13 2898.84 333.025  10
  -1  10 -14 26449.6 958.081  10
  -1  10 -15 950.791 196.603  10
  -1  10 -16 3910.04 348.675  10
  -1  10 -17 3178.61 304.621  10
  -1  10 -18 1386.61 186.723  10
  -1  10 -19-21.1922 63.7491  10
  -1  10 -20-59.4517 54.6923  10
  -1  10 -21 865.144 102.218  10
   1 -11 -20 2755.53 167.420  11
   1  11 -19 1054.43 130.077   6
   1  11 -18 2092.95 200.964   6
   1  11 -17 913.827 153.554   6
  -1 -11  16 4775.64 320.558  17
   1  11 -16 5069.37 374.609   6
   1 -11 -16 5303.13 349.687  16
   1  11 -15 3318.85 319.109   6
  -1 -11  15 3228.51 302.225  17
   1 -11 -15 3848.01 309.840  16
   1  11 -14 6681.08 472.484   6
   1 -11 -14 7035.84 437.463  16
   1  11 -13 26118.0 958.076   6
   1 -11 -13 32409.1 913.292  16
   1 -11 -12 380.374 117.000  16
   1  11 -12 410.374 139.941   6
   1  11 -11 20325.9 688.689  10
   1 -11 -11 21085.3 768.523  16
   1  11 -11 19259.3 840.572   6
   1  11 -10 5336.19 355.360  10
   1 -11 -10 5241.46 370.061  16
   1 -11  -9 129.047 99.1973  16
   1  11  -9 102.619 75.2960  10
   1 -11  -8 77.1827 84.1799  16
   1  11  -8 137.416 80.4865  10
   1 -11  -7 6811.40 413.596  16
   1  11  -7 6804.04 392.955  10
  -1  11   7 6501.59 373.105   5
   1 -11  -6 23269.1 751.594  16
  -1 -11   6 21395.0 1293.87  15
   1 -11  -6 23773.1 1567.24  15
  -1  11   6 25902.3 721.300   5
   1 -11  -5 11614.7 513.395  16
   1 -11  -5 11272.5 1067.61  15
  -1 -11   5 10565.6 921.580  15
  -1  11   5 12549.0 510.646   5
  -1  11   4 54409.3 1060.21   5
   1 -11  -4 48645.8 1015.76  16
  -1 -11   4 48091.6 1930.45  15
   1 -11  -4 49213.9 2239.78  15
   1 -11  -3 10026.0 445.840  16
  -1 -11   3 10010.7 863.516  15
  -1  11   3 10843.1 483.129   5
   1 -11  -3 10310.7 1011.90  15
   1  11  -2 3503.18 294.661   5
  -1  11   2 3775.35 304.054   5
   1 -11  -2 3401.44 256.674  16
   1 -11  -2 3458.15 575.490  15
  -1  11   1 3503.04 301.618   5
   1 -11  -1 3352.67 242.710  16
   1  11  -1 3543.16 294.975   5
   1 -11  -1 3192.33 566.669  15
   1  11  -1 3849.78 511.787  14
   1 -11   0 10495.8 419.898  16
   1  11   0 11107.7 527.558   5
   1 -11   0 11974.7 1112.67  15
  -1  11   0 11511.6 533.209   5
   1  11   0 12312.6 915.154  14
   1  11   1 234.940 82.1703   5
  -1 -11  -1 167.282 131.771   2
  -1  11  -1 260.094 87.1055   4
   1 -11   1 168.731 178.968  15
   1  11   1 362.831 173.461  14
  -1  11  -1 256.169 100.638   5
   1  11   2 808.855 214.481  14
  -1  11  -2 710.664 144.893   5
   1 -11   2 706.174 269.038  15
  -1 -11  -2 870.664 246.568   2
   1 -11   3 15318.9 1213.88  15
  -1 -11  -3 14671.4 1050.70   2
  -1  11  -3 15230.3 593.305   5
   1  11   3 15562.7 989.473  14
  -1  11  -4 18492.8 701.976  10
   1 -11   4 17080.1 1297.24  15
   1  11   4 18378.9 1074.02  14
  -1 -11  -4 18205.9 1169.96   2
  -1  11  -4 18041.8 653.616   5
  -1  11  -5 111.708 88.5511  10
   1 -11   5 310.042 163.027  15
  -1 -11  -5 308.328 129.172   2
   1  11   5 36.7222 107.255  14
  -1  11  -5 82.2606 79.0487   5
   1  11   6 41107.8 1588.86  14
  -1  11  -6 38732.9 1080.55  10
   1 -11   6 40964.1 2021.32  15
  -1  11  -6 39817.7 985.150   5
  -1  11  -7-21.3954 90.4824  10
  -1  11  -7 146.934 96.2436   5
  -1  11  -8 2938.70 318.539  10
  -1  11  -8 3249.45 274.401   5
  -1  11  -9 12200.5 654.718  10
  -1  11  -9 13333.6 533.362   5
  -1  11 -10 1772.44 265.248  10
  -1  11 -11 21838.4 891.508  10
  -1  11 -12 3217.82 344.829  10
  -1  11 -13 92.2093 94.3549  10
  -1  11 -14 7856.05 514.233  10
  -1  11 -15 1551.25 230.257  10
  -1  11 -16 272.653 92.7888  10
  -1  11 -17 554.875 131.755  10
  -1  11 -18 4885.05 298.807  10
  -1  11 -19-7.61670 50.9609  10
  -1  11 -20-26.4821 36.4801  10
   1  12 -18 4201.99 240.920   6
   1  12 -17 2629.64 221.347   6
  -1 -12  17 1217.41 144.656  17
  -1 -12  16-9.86221 44.7227  17
   1  12 -16-81.2232 71.0908   6
   1  12 -15 3740.82 317.949   6
  -1 -12  15 4009.17 308.698  17
   1 -12 -15 3720.29 305.396  16
   1 -12 -14 1164.26 177.830  16
   1  12 -14 836.800 155.266   6
   1  12 -13 13785.8 663.593   6
   1 -12 -13 15006.2 629.636  16
   1  12 -12 63.3481 89.8225   6
   1 -12 -12-1.91641 63.4962  16
   1  12 -12 175.573 78.9859  10
   1 -12 -11 271.324 97.7882  16
   1  12 -11 178.713 95.5834   6
   1  12 -11 169.111 80.5383  10
   1 -12 -10 614.064 136.039  16
   1  12 -10 621.949 141.485  10
   1  12  -9 4618.92 339.559  10
   1 -12  -9 4682.40 361.537  16
   1 -12  -8 2689.42 292.139  16
   1  12  -8 3258.93 281.249  10
   1 -12  -7 6640.60 416.461  16
  -1  12   7 6929.05 392.093   5
   1  12  -7 6814.30 422.812  10
   1 -12  -6 4033.87 316.204  16
  -1  12   6 3813.45 308.953   5
  -1  12   5 728.164 138.561   5
   1 -12  -5 770.956 146.848  16
   1 -12  -4 33618.9 872.125  16
  -1  12   4 37290.5 920.140   5
   1 -12  -3 9067.15 442.486  16
  -1  12   3 10405.5 484.431   5
   1 -12  -2 2205.51 234.740  16
  -1  12   2 3074.08 266.446   5
   1 -12  -1 1108.77 161.639  16
  -1  12   1 1154.02 169.979   5
   1 -12   0 2713.51 231.468  16
  -1  12   0 3493.12 287.430   5
  -1  12  -1 10075.2 532.975   5
  -1  12  -2 1702.04 217.138   5
  -1  12  -3 1233.36 209.562  10
  -1  12  -3 1053.48 185.281   5
  -1  12  -4 297.275 107.323   5
  -1  12  -4 25.2189 96.4366  10
  -1  12  -5 12074.0 590.867  10
  -1  12  -5 12041.4 551.181   5
  -1  12  -6 35.7750 87.6135  10
  -1  12  -6 79.7419 77.1572   5
  -1  12  -7 52080.1 1298.15  10
  -1  12  -7 53030.1 1136.35   5
  -1  12  -8 387.730 159.743  10
  -1  12  -8 447.396 107.908   5
  -1  12  -9 7258.12 507.885  10
  -1  12  -9 7048.76 404.228   5
  -1  12 -10 1132.96 158.466   5
  -1  12 -10 1173.83 217.598  10
  -1  12 -11 10074.3 595.848  10
  -1  12 -12-95.3820 108.584  10
  -1  12 -13 5219.36 409.205  10
  -1  12 -14 332.383 108.701  10
  -1  12 -15 7950.83 461.391  10
  -1  12 -16 7384.07 417.649  10
  -1  12 -17 1634.73 174.772  10
  -1  12 -18 1244.04 135.262  10
  -1  12 -19-94.2377 51.6986  10
   1  13 -17 1726.06 147.125   6
   1  13 -16 1929.09 181.359   6
  -1 -13  16 802.710 134.780  17
   1  13 -15 3379.39 266.217   6
  -1 -13  15 2160.48 232.260  17
  -1 -13  14 60.5900 68.8607  17
   1  13 -14 73.0877 69.1928   6
   1  13 -13 49.6494 70.6704   6
   1 -13 -13-100.975 77.8472  16
   1 -13 -12 3123.19 279.434  16
   1  13 -12 3064.40 313.253   6
   1  13 -11 1542.05 227.136   6
   1 -13 -11 1450.69 207.004  16
   1  13 -11 1532.14 186.861  10
   1 -13 -10-12.0171 74.0444  16
   1  13 -10 63.7655 74.9873  10
   1  13 -10-68.0659 101.737   6
   1 -13  -9 1021.07 158.394  16
   1  13  -9 976.177 162.945  10
   1 -13  -8 432.397 108.167  16
   1  13  -8 380.708 107.053  10
   1 -13  -7 838.824 161.441  16
   1  13  -7 906.664 152.556  10
  -1  13   7 867.178 140.269   5
   1 -13  -6 19387.7 674.199  16
  -1  13   6 19021.8 646.946   5
   1 -13  -5 1674.49 204.829  16
  -1  13   5 1660.59 207.615   5
   1 -13  -4 6673.22 384.413  16
  -1  13   4 7617.62 428.097   5
   1 -13  -3 199.151 82.3829  16
  -1  13   3 181.009 107.776   5
   1 -13  -2 6176.99 361.768  16
  -1  13   2 7293.80 425.048   5
   1 -13  -1 112.006 87.8961  16
  -1  13   1 171.222 94.8910   5
  -1  13   0 970.486 162.486   5
  -1  13  -1 158.123 104.477   5
  -1  13  -2 4276.70 380.183  10
  -1  13  -2 4495.43 351.912   5
  -1  13  -3 289.203 117.467  10
  -1  13  -3 349.436 128.084   5
  -1  13  -4 3906.30 337.004  10
  -1  13  -4 3074.27 295.907   5
  -1  13  -5 5576.34 403.933  10
  -1  13  -5 4869.32 362.593   5
  -1  13  -6 3331.14 329.479  10
  -1  13  -6 3039.44 282.731   5
  -1  13  -7 9380.41 568.400  10
  -1  13  -7 10447.2 499.334   5
  -1  13  -8 92.9685 111.464  10
  -1  13  -8 152.828 70.8376   5
  -1  13  -9 11617.1 586.941  10
  -1  13  -9 11189.9 470.557   5
  -1  13 -10 503.816 165.843  10
  -1  13 -10 487.072 91.3834   5
  -1  13 -11 2087.83 254.566  10
  -1  13 -12 4428.60 357.769  10
  -1  13 -13 2049.26 242.420  10
  -1  13 -14 921.775 155.744  10
  -1  13 -15 23.3440 54.7117  10
  -1  13 -16 124.874 58.5855  10
  -1  13 -17-73.1819 60.8825  10
  -1  13 -18 762.766 86.2975  10
  -1 -14  15 382.403 87.7606  17
   1  14 -15 861.847 113.479   6
  -1 -14  14 286.464 93.3548  17
   1  14 -14 492.781 99.3880   6
   1  14 -13 156.720 66.2335   6
  -1 -14  13 122.145 81.2125  17
   1 -14 -12 4918.62 321.512  16
   1  14 -12 4597.10 335.927   6
   1 -14 -11 1352.87 175.185  16
   1  14 -11 1216.95 188.398   6
   1  14 -11 1051.93 143.169  10
   1 -14 -10-58.4834 66.9904  16
   1  14 -10 3.78141 62.4712   6
   1  14 -10 0.91940 50.5803  10
   1  14  -9 6711.97 464.348   6
   1 -14  -9 6563.57 383.699  16
   1  14  -9 7266.20 376.194  10
   1 -14  -8 439.935 107.982  16
   1  14  -8 500.743 113.388  10
   1 -14  -7 2632.19 242.658  16
   1  14  -7 2223.10 246.979  10
  -1  14   7 2044.48 189.975   5
   1 -14  -6 1466.49 183.093  16
  -1  14   6 1316.28 170.038   5
   1  14  -6 1509.09 206.890  10
   1 -14  -5 312.137 102.295  16
   1  14  -5 478.250 138.071  10
  -1  14   5 400.637 101.138   5
  -1  14   4 2345.51 226.510   5
   1 -14  -4 2173.80 213.648  16
   1 -14  -3 2615.50 227.518  16
  -1  14   3 3508.17 285.928   5
  -1  14   2 16225.7 619.826   5
   1 -14  -2 13684.5 508.713  16
  -1  14   1 5882.59 375.005   5
  -1  14   0 22609.6 729.681   5
  -1  14  -1 1499.49 239.634  10
  -1  14  -1 1839.98 219.530   5
  -1  14  -2 4452.99 340.980  10
  -1  14  -2 3880.50 315.106   5
  -1  14  -3 91.7821 91.1912  10
  -1  14  -3 206.634 92.9289   5
  -1  14  -4 3117.04 313.168  10
  -1  14  -4 3475.97 294.887   5
  -1  14  -5-112.683 101.913  10
  -1  14  -5 64.7426 77.2086   5
  -1  14  -6 24.8415 59.1412   5
  -1  14  -6 110.092 86.4711  10
  -1  14  -7 297.271 120.781  10
  -1  14  -7 530.508 104.661   5
  -1  14  -8 2686.07 302.195  10
  -1  14  -8 2851.12 241.114   5
  -1  14  -9 11654.2 574.069  10
  -1  14  -9 11886.9 454.074   5
  -1  14 -10 2479.65 255.715  10
  -1  14 -10 2041.97 179.091   5
  -1  14 -11 1532.64 206.270  10
  -1  14 -12 2738.62 261.949  10
  -1  14 -13 233.475 81.0867  10
  -1  14 -14 1696.80 182.988  10
  -1  14 -15 2693.75 213.727  10
  -1  14 -16 2309.27 165.289  10
  -1 -15  14 129.477 53.2461  17
   1  15 -14 400.947 70.1539   6
   1  15 -13 6590.68 311.896   6
  -1 -15  13 4429.94 285.633  17
  -1 -15  12 200.486 89.2089  17
   1  15 -12 90.1441 57.1209   6
  -1 -15  11 581.590 124.121  17
   1  15 -11 585.192 119.294   6
   1  15 -10 1530.75 148.140  10
   1  15 -10 1548.42 197.108   6
   1  15  -9 1373.03 198.672   6
   1  15  -9 1429.83 154.571  10
   1 -15  -9 1165.29 148.800  16
   1  15  -8 3600.75 322.095   6
   1 -15  -8 3314.17 253.523  16
   1  15  -8 3809.79 251.993  10
   1 -15  -7 5085.11 312.940  16
   1  15  -7 5524.28 324.368  10
   1 -15  -6 185.563 66.7989  16
   1  15  -6 325.301 98.6206  10
  -1  15   6 167.047 59.6864   5
   1 -15  -5 23798.6 666.844  16
  -1  15   5 24104.1 646.811   5
   1 -15  -4 161.966 61.0375  16
  -1  15   4 181.815 73.6244   5
  -1  15   3 165.748 76.4591   5
   1 -15  -3 136.138 57.1975  16
  -1  15   2 5641.85 341.774   5
  -1  15   1 8.74804 67.7629   5
  -1  15   1 125.302 90.4305  10
  -1  15   0 47.2925 59.9487   5
  -1  15   0 11.8906 58.9945  10
  -1  15  -1 6973.61 425.597  10
  -1  15  -1 7334.68 395.330   5
  -1  15  -2-102.103 80.0598  10
  -1  15  -2 49.2422 65.4112   5
  -1  15  -3 4416.49 343.713  10
  -1  15  -3 4679.91 318.553   5
  -1  15  -4 3042.62 269.034  10
  -1  15  -4 2549.38 232.588   5
  -1  15  -5 199.054 96.7370  10
  -1  15  -5-29.9494 55.9028   5
  -1  15  -6 525.736 108.812   5
  -1  15  -6 214.243 117.091  10
  -1  15  -7 1049.31 192.540  10
  -1  15  -7 1123.50 140.700   5
  -1  15  -8 880.187 148.239  10
  -1  15  -8 878.392 127.232   5
  -1  15  -9 406.148 102.638  10
  -1  15  -9 220.642 69.4779   5
  -1  15 -10 1252.73 187.598  10
  -1  15 -11-73.5787 65.0868  10
  -1  15 -12 299.735 96.4694  10
  -1  15 -13 1189.84 143.212  10
  -1  15 -14 1023.85 117.937  10
  -1 -16  12 9368.68 315.368  17
  -1 -16  11 556.255 90.9990  17
   1  16 -11 545.884 89.3017   6
  -1 -16  10 331.031 81.0492  17
   1  16 -10 273.030 77.0615   6
  -1 -16   9 1195.72 145.441  17
   1  16  -9 1158.46 109.765  10
   1  16  -9 1375.79 162.360   6
  -1 -16   8 3822.73 276.274  17
   1  16  -8 4025.17 290.734   6
   1  16  -8 3963.95 221.578  10
   1  16  -7 316.444 77.2488  10
   1  16  -7 285.121 93.0172   6
  -1  16   6 8550.04 344.026  10
  -1  16   6 8142.41 307.761   5
   1  16  -5 1412.36 150.573  10
  -1  16   5 1238.84 143.201  10
   1  16  -4 1946.73 181.170  10
  -1  16   4 1859.22 174.825  10
  -1  16   4 1498.13 151.027   5
   1  16  -3 5420.40 319.212  10
  -1  16   3 5257.20 307.419  10
  -1  16   3 4568.45 268.169   5
   1  16  -2 1584.43 180.747  10
  -1  16   2 1465.98 177.711  10
  -1  16   2 1418.51 149.110   5
  -1  16   1 5467.61 328.360  10
  -1 -16   1 5202.72 309.131  17
  -1  16   1 5100.35 299.269   5
  -1  16   0 223.409 69.9080   5
  -1  16   0 331.929 93.0291  10
  -1  16  -1 5503.62 338.739  10
  -1  16  -1 5005.53 296.069   5
  -1  16  -2 1691.84 193.059  10
  -1  16  -2 1621.06 169.608   5
  -1  16  -3 193.659 55.9236   5
  -1  16  -3 489.264 95.3144  10
  -1  16  -4 2017.62 216.813  10
  -1  16  -4 2235.15 194.260   5
  -1  16  -5 1861.29 176.472   5
  -1  16  -5 2174.77 207.843  10
  -1  16  -6 4038.57 276.153  10
  -1  16  -6 3604.06 231.598   5
  -1  16  -7 31.8804 58.7445  10
  -1  16  -7 219.112 66.9638   5
  -1  16  -8 4993.71 290.581  10
  -1  16  -8 4339.05 227.601   5
  -1  16  -9 6621.59 334.944  10
  -1  16 -10 3664.41 231.985  10
  -1  16 -11 468.909 84.4856  10
  -1  16 -12 320.189 62.7842  10
  -1 -17   9 232.957 58.7972  17
   1  17  -9 397.259 71.7585   6
  -1 -17   8 149.739 48.8982  17
   1  17  -8 367.577 77.3695   6
  -1 -17   7-55.3489 41.8481  17
   1  17  -7 165.132 62.5756   6
   1  17  -6 1242.39 149.438   6
   1  17  -6 1360.87 113.016  10
  -1 -17   6 1019.73 120.285  17
  -1 -17   5 895.380 120.790  17
   1  17  -5 1328.49 158.700   6
  -1  17   5 972.384 90.6810   5
   1  17  -5 1573.60 130.243  10
   1  17  -4 556.916 83.8453  10
  -1  17   4 526.836 75.6965  10
  -1  17   4 462.319 72.6718   5
  -1 -17   4 330.661 74.1285  17
  -1  17   3 1656.14 139.236  10
  -1  17   3 1463.92 126.330   5
  -1  17   2 2713.88 188.222  10
   1  17  -2 2833.12 198.457  10
  -1  17   2 2347.23 166.586   5
  -1  17   1 1334.88 138.321  10
  -1  17   1 1169.15 123.512   5
   1  17  -1 1564.15 153.228  10
  -1  17   0 1221.41 140.210  10
   1  17   0 1363.94 133.891  10
  -1  17   0 1108.99 122.750   5
  -1  17  -1-88.3450 50.7840  10
  -1  17  -1-69.4351 50.9709   5
  -1  17  -2 299.354 76.5767  10
  -1  17  -2 348.251 75.1519   5
  -1  17  -3 832.092 113.800  10
  -1  17  -3 690.083 98.1868   5
  -1  17  -4 981.140 111.066   5
  -1  17  -4 1124.92 131.619  10
  -1  17  -5 3558.10 220.457  10
  -1  17  -5 2576.46 170.803   5
  -1  17  -6 1860.80 153.618  10
  -1  17  -7 7.84245 35.8561  10
  -1  17  -8 130.099 52.1862  10
   1  18  -3 1777.04 146.080   6
   1  18  -2 1765.39 147.951   6
   2   0 -23 89.8603 66.3815   8
   2   0 -22 274.047 73.3837   8
   2   0 -21-16.6843 64.7279   8
   2   0 -20 4782.64 319.997   8
   2   0 -19-45.3729 78.0979   8
   2   0 -18 19609.8 856.920   6
   2   0 -18 19867.7 686.485   8
   2   0 -17-144.607 107.300   6
   2   0 -16 412.705 96.5098   6
   2   0 -15 80.6338 78.9873  12
   2   0 -15 81.0837 85.9565   6
   2   0 -14 184.599 95.2748  12
   2   0 -14-166.587 218.147   1
  -2   0  14 11.3111 107.828  13
   2   0 -14 1.26893 82.8952   6
   2   0 -13-34.6401 64.4542  12
   2   0 -13 14.2685 68.1136   6
  -2   0  13-278.285 216.451  13
   2   0 -13-25.2055 197.794   1
   2   0 -12 25958.1 861.887   6
  -2   0  12 27472.0 1593.35  13
   2   0 -12 26551.2 740.749  12
   2   0 -11-27.2499 134.911   1
  -2   0  11-171.164 104.157  13
   2   0 -10 64952.8 2298.67   1
  -2   0  10 82876.2 2665.91  13
  -2   0   9 68.5426 141.172  13
   2   0  -9-149.268 166.367   1
   2   0  -8 4076.55 557.514   1
  -2   0   8 6106.26 681.897  13
   2   0  -7-85.1811 93.7602   1
  -2   0   7 66.4279 129.363  13
   2   0  -6 369.081 193.801   1
  -2   0   6 141.098 172.189  13
   2   0  -5-85.9303 125.879   1
  -2   0   5 129.244 136.451  13
   2   0  -4 2189.95 351.255   1
   2   0  -4 2005.56 289.488  14
  -2   0   4 2587.66 431.826  13
   2   0  -3 47.7428 119.655  14
   2   0  -3 138.475 146.217   1
  -2   0   3 180.889 137.149  13
   2   0  -2 64395.9 1748.76   1
   2   0  -2 64105.2 1841.78  14
   2   0  -1 109.675 172.475  14
   2   0  -1-74.9871 137.775   1
   2   0   0 301.878 146.470  14
   2   0   0 327.199 109.401   1
   2   0   1 84.9251 86.4955   1
   2   0   1-1.47096 117.770  14
  -2   0  -2 32591.9 1116.76   3
   2   0   2 32059.6 1398.54  14
  -2   0  -3 27.7052 78.9433   3
   2   0   3 89.5244 143.005  14
  -2   0  -3 74.1696 90.2383   4
  -2   0  -4 31844.4 1066.41   4
  -2   0  -4 32729.4 1268.43   3
  -2   0  -5 18.8733 89.9344   3
  -2   0  -5 86.6919 85.1298   4
   2   0   5-153.794 165.891  14
  -2   0  -6 3043.33 446.638   3
   2   0   6 2713.03 453.815  14
  -2   0  -6 3119.93 329.601   4
  -2   0  -7-98.6813 166.229   3
   2   0   7 84.1969 115.515  14
  -2   0  -8 20414.9 1265.52   3
   2   0   8 19768.3 1281.22  14
  -2   0  -9-81.7355 119.955   3
   2   0   9-71.4165 133.551  14
  -2   0 -10 2307.34 501.416   3
   2   0  10 2053.15 449.192  14
  -2   0 -11-186.933 147.136   9
   2   0  11 187.421 169.530  14
  -2   0 -12 4147.04 411.140   9
  -2   0 -12 4048.03 671.724   3
   2   0  12 3969.75 597.102  14
  -2   0 -13 211.584 216.030   3
  -2   0 -13-81.0612 157.562   9
  -2   0 -14 96.6327 102.274   9
  -2   0 -15 14.4316 113.048   9
  -2   0 -16 3472.90 409.656   9
  -2   0 -17 19.1019 118.655   9
  -2   0 -18 1671.01 269.905   9
  -2   0 -19 2.12699 118.304   9
  -2   0 -20 2251.42 275.057   9
  -2   0 -21 17.2269 105.540   9
  -2   0 -22 75.1728 76.5086   9
  -2   0 -23-80.1710 58.7831   9
   2  -1 -23 275.958 69.5450   8
   2   1 -23 292.658 70.6866   8
   2  -1 -22 142.776 79.6363   8
   2   1 -22 73.0718 67.1052   8
   2  -1 -21 1225.17 171.084   8
   2   1 -21 1093.32 142.619   8
   2  -1 -21 1082.38 143.459  11
   2  -1 -20 86.8695 70.6051   8
   2   1 -20-14.1020 84.3670   8
   2  -1 -20-55.2515 80.0100  11
   2   1 -19 235.413 135.713   6
   2  -1 -19 437.786 128.087  11
   2  -1 -19 333.463 112.707   8
   2   1 -19 317.566 104.826   8
   2   1 -18 3431.15 369.541   6
   2  -1 -18 3290.46 290.547   8
   2   1 -17 23041.0 919.395   6
   2  -1 -17 24646.6 754.690   8
   2  -1 -16 11119.9 639.010   6
   2   1 -16 11172.7 638.584   6
   2  -1 -15 20555.4 857.751   6
   2   1 -15 21090.6 857.746   6
   2  -1 -15 20241.8 731.020  12
   2   1 -15 21166.0 709.938  12
   2  -1 -14 2093.27 269.049   6
   2  -1 -14 1618.18 413.440   1
   2   1 -14 2484.17 298.808   6
   2   1 -14 1258.04 270.539   1
  -2   1  14 1954.21 456.328  13
  -2  -1  14 2362.57 478.033  13
   2  -1 -14 2085.14 236.567  12
   2   1 -14 2205.95 236.440  12
   2  -1 -13 5218.20 405.867   6
   2   1 -13 5059.74 399.033   6
   2  -1 -13 4176.46 618.647   1
   2   1 -13 3959.71 608.955   1
  -2   1  13 4795.68 700.267  13
  -2  -1  13 5054.57 693.471  13
   2  -1 -13 5278.20 354.274  12
   2   1 -13 5206.05 338.643  12
   2  -1 -12 5184.82 383.330   6
   2   1 -12 5284.65 389.455   6
   2  -1 -12 4010.83 597.491   1
   2   1 -12 4341.08 602.179   1
  -2   1  12 4403.24 658.692  13
  -2  -1  12 6141.80 736.724  13
   2  -1 -12 5479.72 340.842  12
   2   1 -12 4601.48 320.650  12
  -2   1  11 4018.54 610.078  13
   2  -1 -11 2955.10 512.241   1
   2   1 -11 3167.55 509.906   1
  -2  -1  11 4367.29 624.769  13
   2  -1 -11 3984.37 284.832  12
   2   1 -10 1502.27 322.940   1
  -2  -1  10 2535.70 458.863  13
   2  -1 -10 1526.88 352.617   1
  -2   1  10 2090.52 426.683  13
   2   1  -9 2272.13 398.359   1
   2  -1  -9 2878.78 486.228   1
  -2   1   9 3167.27 528.558  13
  -2  -1   9 3610.80 549.125  13
   2   1  -8 431.872 203.058   1
   2  -1  -8 283.805 175.453   1
  -2   1   8 448.652 207.771  13
  -2  -1   8 632.789 252.019  13
   2  -1  -7 2518.70 428.529   1
   2   1  -7 2570.47 423.066   1
  -2  -1   7 3322.92 500.876  13
  -2   1   7 2941.93 489.802  13
   2   1  -6 2752.70 399.910   1
  -2  -1   6 3711.88 514.406  13
  -2   1   6 3391.54 520.041  13
   2  -1  -6 2552.68 412.764   1
   2  -1  -5 11942.3 870.950   1
   2   1  -5 12318.2 840.300   1
   2   1  -5 12916.5 679.288  14
  -2   1   5 16390.9 1117.00  13
  -2  -1   5 15221.3 1007.24  13
   2   1  -4 8235.34 660.382   1
   2  -1  -4 7776.51 588.189  14
   2   1  -4 7524.26 579.829  14
  -2   1   4 10662.1 853.039  13
  -2  -1   4 10273.1 811.637  13
   2  -1  -4 8503.13 708.457   1
   2  -1  -3 15453.5 914.093   1
   2   1  -3 15715.7 869.206   1
   2  -1  -3 14970.3 849.245  14
   2   1  -3 15239.1 849.049  14
  -2   1   3 18977.6 1118.07  13
  -2  -1   3 19368.5 1106.69  13
   2   1  -2 319.354 133.667   1
   2  -1  -2 148.740 95.4979  14
   2   1  -2 156.032 82.2666  14
   2  -1  -2 292.191 145.254   1
  -2   1   2 237.098 119.644  13
   2  -1  -1 36545.1 1303.86   1
   2   1  -1 36490.7 1211.53   1
   2  -1  -1 33640.2 1352.82  14
   2   1  -1 37075.7 1420.96  14
   2  -1   0 2321.77 303.096   1
   2   1   0 2545.21 305.244   1
   2   1   0 2576.05 397.271  14
   2  -1   0 1881.28 336.552  14
   2   1   1 7251.33 663.397  14
   2  -1   1 7604.39 520.340   1
   2   1   1 7370.05 486.891   1
   2  -1   1 6862.19 658.646  14
  -2  -1  -2 2831.31 320.362   3
   2  -1   2 2086.96 378.122  14
   2   1   2 2748.04 444.094  14
  -2   1  -3 125040. 2275.43   4
  -2  -1  -3 121134. 2258.85   3
   2  -1   3 118930. 2884.82  14
   2   1   3 120055. 2843.29  14
  -2  -1  -4 1803.18 237.742   4
  -2   1  -4 1754.96 280.477   4
  -2  -1  -4 1843.23 314.918   3
   2  -1   4 1905.92 373.652  14
   2   1   4 1841.29 376.327  14
  -2   1  -5 138269. 2288.06   4
   2  -1   5 128993. 3179.88  14
   2   1   5 129376. 3090.07  14
  -2  -1  -5 137278. 2758.08   3
  -2   1  -6 2810.90 348.633   4
  -2  -1  -6 2134.75 369.757   3
   2   1   6 2653.28 467.630  14
   2  -1   6 2547.99 442.513  14
  -2   1  -6 2343.56 416.465   3
   2  -1   7 47247.2 1975.56  14
   2   1   7 51091.1 2004.68  14
  -2   1  -7 54064.6 2010.22   3
  -2  -1  -7 54116.9 1950.17   3
  -2   1  -7 57833.5 1517.87   4
  -2   1  -8 11589.4 979.810   3
  -2  -1  -8 10915.6 914.388   3
   2  -1   8 10804.2 968.882  14
   2   1   8 11678.6 987.887  14
  -2   1  -8 13218.6 745.591   4
  -2   1  -9-202.733 204.595   3
  -2  -1  -9-35.7448 155.178   3
   2  -1   9-67.7082 128.649  14
   2   1   9 109.613 137.851  14
  -2  -1 -10 2424.93 462.418   3
   2   1  10 2384.50 446.074  14
  -2   1 -10 1998.00 260.749   9
   2  -1  10 2413.41 487.047  14
  -2   1 -10 2400.50 492.636   3
  -2   1 -11 9404.48 369.922  10
  -2   1 -11 13642.5 1204.41   3
   2  -1  11 12926.9 1113.74  14
   2   1  11 11981.2 1014.58  14
  -2  -1 -11 13621.9 1177.74   3
  -2  -1 -11 15990.0 701.509   9
  -2   1 -11 16260.7 727.994   9
  -2   1 -12 273.288 81.9540  10
  -2  -1 -12 197.804 249.561   3
  -2   1 -12 105.847 120.031   9
  -2  -1 -12 309.933 123.627   9
   2  -1  12 396.374 290.713  14
   2   1  12 87.6091 133.838  14
  -2  -1 -13 11.7533 172.096   3
  -2   1 -13 176.025 139.244   9
  -2  -1 -13 192.154 155.608   9
   2   1  13 105.790 150.396  14
  -2   1 -14 114.750 128.719   9
  -2  -1 -14 28.0960 138.199   9
  -2   1 -15 81.4129 121.973   9
  -2  -1 -15 77.0915 138.542   9
  -2   1 -16 599.637 184.012   9
  -2  -1 -16 455.821 167.607   9
  -2   1 -17 849.154 218.222   9
  -2  -1 -17 919.426 227.560   9
  -2   1 -18 5279.97 465.979   9
  -2  -1 -18 5276.99 473.648   9
  -2   1 -19 2765.70 318.800   9
  -2  -1 -19 2817.73 351.271   9
  -2   1 -20 8584.70 519.310   9
  -2  -1 -20 8625.41 530.673   9
  -2   1 -21 376.196 131.786   9
  -2  -1 -21 591.321 164.651   9
  -2   1 -22 1716.63 197.340   9
  -2  -1 -22 1587.53 200.847   9
  -2   1 -23 1405.76 156.958   9
  -2  -1 -23 1412.20 173.056   9
   2  -2 -23 1955.84 145.456  11
   2   2 -23 1935.02 148.527   8
   2  -2 -22 491.308 92.2035  11
   2  -2 -22 423.717 102.737   8
   2   2 -22 550.301 105.256   8
   2  -2 -21 96.4239 62.1131  11
   2  -2 -21 130.535 92.5190   8
   2   2 -21 131.490 75.3857   8
   2   2 -20 401.793 140.715   6
   2  -2 -20 379.891 116.888  11
   2  -2 -20 424.342 120.463   8
   2   2 -20 301.082 89.7996   8
   2   2 -19-33.2644 97.7841   6
   2  -2 -19 174.245 89.8333   8
   2   2 -18 3592.50 369.465   6
   2  -2 -18 3860.87 306.184   8
   2   2 -17 1854.27 258.823   6
   2  -2 -17 2149.91 234.300   8
   2   2 -16 37400.7 1171.00   6
   2  -2 -16 39817.7 951.817   8
   2   2 -16 37553.6 916.832  12
   2   2 -15 18350.5 801.619   6
   2  -2 -15 17052.5 623.148   8
   2   2 -15 17387.7 627.065  12
   2  -2 -14 8356.19 533.289   6
   2   2 -14 7809.38 517.460   6
  -2  -2  14 7630.18 817.529  13
   2  -2 -14 7977.25 457.954  12
   2   2 -14 8054.01 421.255  12
   2  -2 -13 17863.3 757.510   6
   2   2 -13 17860.1 750.380   6
   2  -2 -13 14637.0 1206.66   1
   2   2 -13 15567.5 1168.57   1
  -2   2  13 15726.5 1277.81  13
  -2  -2  13 20049.7 1314.81  13
   2  -2 -13 18529.2 670.496  12
   2   2 -13 18290.2 621.741  12
   2  -2 -12 413.910 115.577  12
   2   2 -12 424.147 105.228  12
   2  -2 -12 509.108 156.510   6
   2   2 -12 239.193 135.854   1
   2  -2 -12 466.210 176.584   1
   2   2 -12 175.570 72.8693   6
  -2  -2  12 372.917 94.1768  17
  -2   2  12 210.723 186.001  13
  -2  -2  12 500.568 217.481  13
   2  -2 -11 22.9746 45.1522  12
   2   2 -11 35.1707 64.5612   6
   2   2 -11 28.6554 188.229   1
   2  -2 -11-109.935 236.935   1
  -2  -2  11-6.96155 112.105  13
  -2   2  11 60.1849 105.023  13
   2  -2 -11 83.7953 76.3458   6
   2   2 -10 1027.06 296.107   1
   2  -2 -10 1337.00 335.510   1
  -2   2  10 1279.20 375.147  13
  -2  -2  10 1451.14 355.997  13
   2  -2  -9 5403.64 685.435   1
   2   2  -9 5236.85 614.813   1
  -2   2   9 6308.95 750.519  13
  -2  -2   9 7661.80 772.268  13
   2   2  -8 124.704 114.158   1
   2  -2  -8-1.55794 163.419   1
  -2   2   8 21.4866 151.049  13
  -2  -2   8 86.9576 114.291  13
   2  -2  -7 3555.32 528.386   1
   2   2  -7 3412.90 475.355   1
  -2   2   7 3900.49 566.092  13
  -2  -2   7 4645.15 574.524  13
   2  -2  -6 58499.6 2063.22   1
   2   2  -6 60393.9 1906.10   1
  -2   2   6 76368.2 2343.66  13
  -2  -2   6 77958.0 2283.48  13
   2  -2  -5 5372.58 590.860   1
   2   2  -5 5652.88 567.792   1
   2   2  -5 6117.70 473.670  14
  -2   2   5 6840.96 695.428  13
  -2  -2   5 7089.92 670.513  13
   2  -2  -4 166.066 166.822   1
   2  -2  -4 168.518 92.9426  14
   2  -2  -4 351.759 126.396  15
   2   2  -4 236.777 121.366  14
   2   2  -4 184.706 127.945   1
  -2   2   4 348.900 174.568  13
  -2  -2   4 420.252 193.930  13
   2   2  -3 961.580 238.458   1
   2  -2  -3 936.371 177.044  15
   2  -2  -3 690.439 179.134  14
   2   2  -3 669.987 175.044  14
  -2   2   3 798.577 241.278  13
   2   2  -2 1410.84 259.344   1
   2  -2  -2 1269.24 269.803  14
   2   2  -2 1303.07 248.204  14
  -2   2   2 1610.05 334.589  13
   2   2  -1 24.1006 88.6521   1
   2  -2  -1 8.11175 93.3189  14
   2   2  -1 103.253 127.314  14
   2  -2   0 51646.6 1550.46   1
   2   2   0 49031.3 1632.42  14
   2   2   0 52049.3 1393.14   1
   2  -2   1 41423.8 1298.09   1
   2   2   1 38925.9 1506.87  14
   2   2   1 42332.0 1197.76   1
   2   2   2 38988.3 1530.82  14
   2  -2   2 36137.0 1566.00  14
  -2   2  -3 12075.2 760.675   4
  -2  -2  -3 10784.0 693.706   3
   2  -2   3 9535.02 823.102  14
   2   2   3 10754.2 838.835  14
  -2   2  -4 540.134 176.623   4
  -2  -2  -4 670.212 209.831   3
   2  -2   4 954.212 234.488  14
   2   2   4 653.396 209.064  14
  -2   2  -5 146.691 80.3748   4
  -2  -2  -5 87.7716 86.5703   3
   2  -2   5-74.1078 167.123  14
   2   2   5 309.805 151.029  14
  -2   2  -6 50952.2 1555.61   4
  -2  -2  -6 49101.9 1794.28   3
   2  -2   6 44871.9 1938.25  14
   2   2   6 45528.3 1846.61  14
  -2  -2  -7 25253.4 1347.76   3
   2  -2   7 23552.9 1439.26  14
   2   2   7 23043.6 1316.95  14
  -2   2  -8 1306.62 249.609   4
  -2  -2  -8 1244.73 320.455   3
   2  -2   8 1320.50 350.416  14
   2   2   8 901.536 266.062  14
  -2  -2  -9 5451.46 692.468   3
   2  -2   9 5847.60 734.277  14
   2   2   9 5724.42 677.277  14
  -2  -2 -10 257.795 159.244   3
  -2   2 -10 481.999 141.033   9
   2  -2  10 252.332 208.408  14
   2   2  10 266.299 185.477  14
  -2  -2 -11 3669.68 644.274   3
  -2   2 -11 3483.63 241.775  10
  -2   2 -11 3922.31 373.637   9
  -2  -2 -11 3885.22 386.718   9
   2  -2  11 3356.10 559.686  14
   2   2  11 3674.60 537.951  14
  -2   2 -12 3078.48 237.269  10
  -2  -2 -12 2846.23 551.237   3
  -2   2 -12 3308.04 352.843   9
  -2  -2 -12 3366.04 360.776   9
   2  -2  12 3523.10 599.588  14
   2   2  12 2880.36 492.778  14
  -2  -2 -13 2835.71 571.614   3
  -2   2 -13 2276.34 210.575  10
  -2  -2 -13 3465.93 373.287   9
  -2   2 -13 3266.40 350.579   9
   2  -2  13 2309.41 502.346  14
   2   2  13 2135.98 387.646  14
  -2   2 -14 2791.03 365.425   9
  -2   2 -14 2520.78 228.675  10
  -2  -2 -14 2903.73 344.940   9
  -2   2 -15 14722.4 532.686  10
  -2  -2 -15 16326.8 813.164   9
  -2   2 -16 1674.83 261.611   9
  -2  -2 -16 1650.28 284.520   9
  -2   2 -17 709.987 191.599   9
  -2  -2 -17 897.852 223.179   9
  -2   2 -18 4046.08 385.225   9
  -2  -2 -18 3995.74 407.566   9
  -2   2 -19 5450.43 432.667   9
  -2  -2 -19 5269.10 455.233   9
  -2   2 -20 5711.22 405.321   9
  -2  -2 -20 5835.44 441.972   9
  -2   2 -21 7189.12 419.637   9
  -2  -2 -21 7347.71 443.798   9
  -2   2 -22-101.977 65.4468   9
  -2  -2 -22 86.4650 79.3781   9
  -2   2 -23 7198.33 311.103   9
  -2  -2 -23 7637.42 350.562   9
   2  -3 -23 1145.16 117.723  11
   2   3 -23 1310.00 117.510   8
   2   3 -22 3013.04 203.235   8
   2  -3 -22 3056.65 214.132  11
   2  -3 -21 680.127 116.762  11
   2  -3 -21 918.316 145.296   8
   2   3 -21 905.224 130.461   8
   2   3 -20 728.767 167.042   6
   2  -3 -20 570.932 127.193   8
   2   3 -20 406.732 110.305   8
   2   3 -19 790.509 169.331   6
   2  -3 -19 664.736 144.554   8
   2   3 -18 68.9560 100.193   6
   2  -3 -18 282.390 115.899   8
   2   3 -17-60.5240 77.8086   6
   2  -3 -17-52.9711 94.8002   8
   2  -3 -16 39.4883 74.3675   8
   2   3 -16 93.4853 95.0354   6
   2   3 -15 3588.17 362.534   6
   2  -3 -15 3472.50 290.303   8
   2   3 -14 2377.65 283.746   6
   2  -3 -14 2901.55 252.388   8
   2   3 -13 3476.14 337.137   6
   2   3 -13 2571.49 482.187   1
  -2  -3  13 3626.83 294.369  17
   2  -3 -13 3643.46 274.807   8
   2  -3 -13 2753.74 540.642   1
  -2   3  13 3262.68 563.016  13
  -2  -3  13 3830.27 587.837  13
   2  -3 -13 3303.30 294.938  12
   2   3 -13 3174.64 254.998  12
   2   3 -12 6610.38 451.624   6
  -2  -3  12 6747.06 396.410  17
   2  -3 -12 5650.60 764.460   1
   2   3 -12 5872.10 701.744   1
  -2   3  12 6281.22 813.928  13
  -2  -3  12 6912.66 748.829  13
   2  -3 -12 6915.42 403.530  12
   2   3 -12 6378.75 349.313  12
   2  -3 -11 925.039 150.461  12
   2   3 -11 888.348 149.656   6
  -2  -3  11 895.673 155.788  17
   2   3 -11 944.696 299.058   1
   2  -3 -11 818.634 288.483   1
  -2   3  11 780.083 296.475  13
  -2  -3  11 1180.98 313.287  13
   2   3 -11 962.831 138.337  12
   2   3 -10 1322.76 334.468   1
   2  -3 -10 1198.12 344.658   1
  -2   3  10 1586.96 388.190  13
  -2  -3  10 1701.53 357.117  13
   2   3  -9 1461.11 315.401   1
   2  -3  -9 1123.51 311.436   1
  -2   3   9 1355.63 347.580  13
  -2  -3   9 1760.34 359.256  13
   2  -3  -8 1502.31 391.715   1
   2   3  -8 1849.15 357.234   1
  -2  -3   8 2122.95 398.266  13
  -2   3   8 1944.81 439.469  13
   2   3  -7 71.7549 86.1067   1
  -2   3   7 56.8085 114.130  13
  -2  -3   7 43.4682 110.448  13
   2  -3  -6 11642.1 808.128  15
   2   3  -6 9453.62 754.111   1
  -2   3   6 11378.9 918.512  13
  -2  -3   6 12867.0 904.321  13
   2  -3  -5 7660.39 621.942  15
   2   3  -5 6928.78 518.891  14
   2   3  -5 6773.20 621.084   1
  -2   3   5 7547.30 729.441  13
  -2  -3   5 7990.17 706.293  13
   2  -3  -4 5569.03 516.308  15
   2  -3  -4 4108.43 458.454  14
   2   3  -4 5458.06 475.092  14
   2   3  -4 5130.50 519.457   1
  -2   3   4 5679.37 644.432  13
   2   3  -3 619.335 206.130   1
   2  -3  -3 813.297 189.425  15
   2  -3  -3 449.875 168.943  14
   2   3  -3 800.431 211.351  14
  -2   3   3 778.962 246.616  13
   2  -3  -2 127.746 81.7036  15
   2   3  -2 39.1130 129.905   1
   2  -3  -2 58.2729 94.3936  14
   2   3  -2 10.8932 104.170  14
  -2   3   2-64.9351 91.1781  13
   2  -3  -1 6439.19 640.142  14
   2   3  -1 6645.92 573.644  14
   2   3  -1 7230.24 558.836   1
  -2   3   1 7423.82 671.657  13
   2   3   0 2985.35 343.485   1
   2   3   0 2721.02 401.169  14
   2  -3   0 2556.69 415.782  14
   2  -3   1 623.190 233.149  14
   2   3   1 782.995 237.954  14
   2   3   1 842.011 181.674   1
  -2   3  -2 8355.59 654.385   4
   2  -3   2 7865.08 759.123  14
   2   3   2 7894.49 691.762  14
  -2   3  -3 4029.84 460.484   4
   2  -3   3 3670.36 549.331  14
   2   3   3 4040.61 498.275  14
  -2   3  -4 1576.49 300.343   4
   2  -3   4 2150.04 425.087  14
   2   3   4 2031.96 375.481  14
  -2   3  -5 1301.60 270.685   4
  -2  -3  -5 1274.05 291.897   3
   2  -3   5 1597.39 388.857  14
   2   3   5 1447.63 328.556  14
  -2   3  -6 11099.8 763.809   4
  -2  -3  -6 10070.2 831.497   3
   2  -3   6 8964.30 890.413  14
   2   3   6 9559.10 823.877  14
  -2  -3  -7 2996.16 504.664   3
  -2  -3  -7 3505.01 464.124   2
   2  -3   7 3240.84 549.369  14
   2   3   7 3553.42 508.399  14
  -2   3  -7 3578.51 439.380   4
  -2  -3  -8 10749.0 950.297   3
   2  -3   8 9725.28 952.884  14
   2   3   8 10048.8 861.580  14
  -2   3  -8 10782.5 768.650   4
  -2  -3  -9 204.398 197.511   3
   2  -3   9 256.907 147.475  14
   2   3   9 221.015 170.375  14
  -2   3  -9 139.991 95.7673   4
   2  -3  10 9011.52 977.499  14
  -2   3 -10 11841.0 594.122   9
  -2  -3 -10 10002.9 541.075   9
   2   3  10 9455.98 858.005  14
  -2  -3 -10 10318.1 1015.84   3
  -2   3 -11 783.482 189.917   9
  -2   3 -11 244.091 88.9655  10
  -2  -3 -11 468.234 192.518   3
  -2  -3 -11 541.833 163.791   9
   2  -3  11 278.394 188.296  14
   2   3  11 548.132 215.810  14
  -2   3 -12-139.960 98.8047  10
  -2  -3 -12 73.0919 202.948   3
  -2  -3 -12-11.7207 144.760   9
  -2   3 -12 130.876 138.738   9
   2  -3  12 208.926 200.658  14
   2   3  12 125.678 121.389  14
  -2   3 -13 129.761 65.7077  10
  -2   3 -13 354.205 141.045   9
  -2  -3 -13 208.477 112.776   9
  -2   3 -14 5432.61 456.661   9
  -2  -3 -14 5748.15 499.597   9
  -2   3 -14 4620.67 318.235  10
  -2   3 -15-105.782 79.4879  10
  -2   3 -15-37.6606 93.0437   9
  -2  -3 -15 55.2819 106.717   9
  -2   3 -16 1788.42 273.679   9
  -2  -3 -16 1576.39 272.718   9
  -2   3 -17 1850.00 267.368   9
  -2  -3 -17 1620.30 281.866   9
  -2   3 -18 2404.17 298.369   9
  -2  -3 -18 2330.39 318.694   9
  -2   3 -19 469.985 140.574   9
  -2  -3 -19 417.115 155.546   9
  -2   3 -20 198.941 124.127   9
  -2  -3 -20 206.331 103.086   9
  -2   3 -21 4429.68 314.621   9
  -2  -3 -21 4237.15 336.255   9
  -2   3 -22 325.080 98.9387   9
  -2  -3 -22 383.354 102.637   9
  -2  -3 -23 2433.05 191.508   9
   2  -4 -23 1330.71 125.037  11
   2   4 -22 1252.30 122.086   8
   2  -4 -22 1097.37 131.749  11
   2   4 -21 3321.41 301.107   6
   2   4 -21 2936.36 210.146   8
   2   4 -20 83.3114 99.3408   6
   2  -4 -20 83.0930 104.304   8
   2   4 -20 154.563 83.5287   8
   2   4 -19 725.582 153.243   6
   2  -4 -19 598.364 145.453   8
   2   4 -18 3936.67 378.090   6
   2  -4 -18 3949.20 305.468   8
   2   4 -17-46.4678 81.9206   6
   2  -4 -17 171.129 98.1762   8
   2   4 -16 1033.76 203.594   6
   2  -4 -16 1124.63 177.879   8
   2   4 -15 289.649 112.799   6
   2  -4 -15 621.458 135.818   8
   2   4 -14 25809.1 952.610   6
  -2  -4  14 27116.6 799.576  17
   2  -4 -14 25955.4 750.599   8
  -2  -4  13 593.737 144.340  17
   2   4 -13 449.219 98.1040   6
   2  -4 -13 539.156 119.316   8
   2   4 -13 387.097 166.912   1
  -2   4  13 170.871 159.560  13
   2   4 -12 2227.27 272.168   6
   2  -4 -12 2149.87 489.563   1
   2  -4 -12 2312.35 218.039   8
   2   4 -12 2041.50 440.921   1
  -2   4  12 1805.30 454.761  13
  -2  -4  12 2036.60 381.035  13
   2  -4 -12 1990.18 231.250  12
  -2  -4  12 2299.16 260.539  17
   2   4 -11 6111.93 426.891   6
  -2  -4  11 6209.75 400.601  17
   2  -4 -11 4412.29 671.681   1
   2  -4 -11 6008.56 333.567   8
   2   4 -11 5180.06 678.486   1
  -2   4  11 5262.44 726.597  13
  -2  -4  11 6024.94 660.132  13
   2  -4 -11 6098.23 373.601  12
   2   4 -11 5481.25 310.038  12
   2   4 -10 6259.56 416.524   6
  -2  -4  10 6131.46 395.344  17
   2  -4 -10 4829.91 700.764   1
   2  -4 -10 6086.62 313.133   8
   2   4 -10 5101.45 646.306   1
  -2   4  10 5144.18 713.747  13
  -2  -4  10 6048.76 637.041  13
   2  -4 -10 6195.00 359.900  12
   2   4  -9 7912.98 784.794   1
  -2   4   9 8956.29 908.749  13
  -2  -4   9 10333.8 838.579  13
   2  -4  -8 3079.52 480.746  15
   2   4  -8 2696.74 452.042   1
  -2   4   8 3009.70 529.410  13
  -2  -4   8 3049.53 458.572  13
   2  -4  -7 2667.95 417.449  15
   2   4  -7 2502.41 419.189   1
  -2   4   7 2568.73 460.929  13
  -2  -4   7 2745.06 425.649  13
   2  -4  -6 149.610 121.293  15
   2   4  -6 27.4409 80.3042   1
  -2   4   6-29.6945 114.885  13
   2  -4  -5 35430.3 1418.91  15
   2   4  -5 34030.2 1115.32  14
  -2   4   5 34479.3 1566.88  13
   2  -4  -4 7706.12 634.587  15
   2  -4  -4 5908.33 580.990  14
   2   4  -4 7361.60 553.777  14
   2   4  -4 6905.13 617.681   1
  -2   4   4 7658.76 732.499  13
   2  -4  -3 50603.7 1544.55  15
   2   4  -3 47552.2 1482.84  14
   2   4  -3 44518.4 1558.06   1
  -2   4   3 48917.9 1769.43  13
   2  -4  -2 36970.8 1283.12  15
   2  -4  -2 30150.3 1401.07  14
   2   4  -2 32282.3 1255.57  14
   2   4  -2 31739.7 1269.52   1
  -2   4   2 35514.4 1467.04  13
   2  -4  -1 10556.2 874.383  14
   2   4  -1 11180.5 768.651  14
   2   4  -1 12293.9 781.720   1
   2  -4   0 19682.1 1221.39  14
   2   4   0 21049.9 1082.75  14
   2   4   0 23178.8 1021.29   1
   2   4   1 34258.3 1192.83   1
   2   4   1 31517.0 1356.40  14
   2  -4   1 32532.6 1599.71  14
  -2   4  -2 39044.8 1476.61   4
   2  -4   2 36440.7 1741.91  14
   2   4   2 36140.2 1458.31  14
  -2   4  -3 12966.8 842.361   4
   2   4   3 10926.8 816.029  14
   2  -4   3 10833.8 986.481  14
  -2   4  -4 9412.33 714.311   4
   2  -4   4 8627.44 900.503  14
   2   4   4 9038.75 773.648  14
  -2   4  -5 220.418 143.333   4
   2  -4   5 355.281 209.517  14
   2   4   5 418.072 168.460  14
  -2   4  -6-24.6501 92.8544   4
   2  -4   6-61.7546 112.171  14
   2   4   6 17.2111 132.797  14
  -2  -4  -7 22289.8 1184.75   2
   2  -4   7 17716.2 1329.81  14
   2   4   7 17830.5 1143.72  14
  -2   4  -7 22414.9 1137.99   4
  -2  -4  -8 4049.45 497.568   2
   2  -4   8 3254.18 604.776  14
   2   4   8 2769.54 445.525  14
  -2   4  -8 4199.45 500.349   4
  -2  -4  -9 11809.2 1087.07   3
  -2   4  -9 11900.1 588.481   9
   2  -4   9 11060.6 1076.92  14
   2   4   9 11508.7 932.341  14
  -2   4 -10-527.787 123.692  10
  -2  -4 -10-246.502 232.625   3
  -2   4 -10 40.5781 114.407   9
   2  -4  10 5.07804 174.920  14
   2   4  10-10.6994 107.255  14
  -2   4 -11 1045.32 163.236  10
  -2  -4 -11 1338.20 399.399   3
  -2   4 -11 1507.12 246.894   9
   2  -4  11 868.728 292.729  14
   2   4  11 1222.78 325.504  14
  -2   4 -12 1307.92 164.162  10
  -2  -4 -12 1886.45 462.978   3
  -2   4 -12 1377.69 245.986   9
   2  -4  12 822.439 291.955  14
   2   4  12 1317.50 315.397  14
  -2   4 -13 1865.96 248.223  10
  -2   4 -13 3033.83 338.195   9
  -2   4 -14 276.268 90.1694  10
  -2   4 -14 458.098 190.976   9
  -2  -4 -14 665.815 195.425   9
  -2   4 -15 21064.7 850.796   9
  -2  -4 -15 20995.8 911.719   9
  -2   4 -16 8699.92 454.630  10
  -2  -4 -16 10852.8 669.001   9
  -2   4 -17 620.284 157.420   9
  -2  -4 -17 539.163 201.800   9
  -2   4 -18 5222.80 393.382   9
  -2  -4 -18 5076.55 438.832   9
  -2   4 -19-64.2695 95.9151   9
  -2  -4 -19 23.2024 95.4987   9
  -2   4 -20 2634.78 248.632   9
  -2  -4 -20 2475.90 280.840   9
  -2   4 -21 102.570 61.3458   9
  -2  -4 -21 25.3007 104.725   9
  -2  -4 -22 201.589 76.0222   9
  -2  -4 -23 793.129 104.637   9
   2  -5 -23 1078.85 104.514  11
   2  -5 -22 350.374 88.8968  11
   2   5 -21 132.047 52.0856   8
   2   5 -21 121.479 64.9849   6
   2   5 -20 2898.54 298.870   6
   2   5 -19 4445.52 380.067   6
   2  -5 -19 4305.09 315.509   8
   2   5 -18 7675.47 518.540   6
   2  -5 -18 7492.06 419.920   8
   2   5 -17 8337.61 555.608   6
   2  -5 -17 8464.35 449.283   8
   2   5 -16 17462.0 795.051   6
   2  -5 -16 17710.6 645.248   8
   2   5 -15 5097.70 429.835   6
  -2  -5  15 5270.96 357.236  17
   2  -5 -15 5209.31 349.343   8
   2   5 -14 8274.30 546.169   6
  -2  -5  14 9418.55 493.986  17
   2  -5 -14 8519.78 435.060   8
   2   5 -13 2982.70 321.661   6
  -2  -5  13 3262.33 296.461  17
   2  -5 -13 3012.34 250.897   8
  -2  -5  12 151.369 94.6327  17
   2   5 -12 238.107 105.932   6
   2  -5 -12 232.306 93.3306  16
   2  -5 -12 18.1658 208.337   1
   2  -5 -12 350.012 102.896   8
   2   5 -12 137.269 178.652   1
  -2   5  12 273.654 102.568  13
  -2  -5  11 1543.82 219.725  17
   2   5 -11 1419.17 212.270   6
   2  -5 -11 1372.92 179.304  16
   2  -5 -11 1432.36 167.321   8
   2   5 -11 1305.85 345.434   1
  -2   5  11 1105.14 320.624  13
   2   5 -10 6006.27 427.407   6
  -2  -5  10 6543.73 419.255  17
   2  -5 -10 6192.73 371.587  16
   2  -5 -10 5837.04 312.807   8
  -2   5  10 4751.37 685.230  13
   2   5 -10 4703.71 616.821   1
   2  -5 -10 5436.83 348.114  12
   2   5  -9 5905.27 406.350   6
   2  -5  -9 5720.37 724.416  15
   2  -5  -9 5927.14 301.931   8
  -2   5   9 5057.14 694.066  13
   2   5  -9 4764.98 630.249   1
   2  -5  -9 4864.92 322.829  12
  -2  -5   9 5482.01 402.691  17
   2  -5  -8 2913.99 486.631  15
  -2   5   8 2468.66 455.766  13
   2   5  -8 2601.11 463.294   1
   2  -5  -7 728.029 243.605  15
   2   5  -7 762.433 243.982   1
  -2   5   7 696.712 246.384  13
   2  -5  -6 16650.4 1074.93  15
  -2   5   6 16018.2 1095.59  13
   2   5  -6 14705.1 1002.90   1
   2  -5  -5 26809.5 1315.71  15
   2   5  -5 26484.7 1020.69  14
  -2   5   5 27044.4 1391.53  13
   2  -5  -4 20076.4 1082.17  15
   2  -5  -4 16879.6 1048.94  14
   2   5  -4 18423.9 914.199  14
  -2   5   4 20444.4 1184.61  13
   2   5  -4 19866.9 1134.98   1
   2   5  -3 430.541 174.698   1
   2  -5  -3 220.324 87.0057  15
   2   5  -3 95.8290 105.121  14
  -2   5   3 174.121 127.782  13
   2   5  -2 6955.71 627.940   1
   2  -5  -2 8278.26 660.993  15
   2   5  -2 6551.94 585.478  14
  -2   5   2 7246.45 652.176  13
   2   5  -1 40272.7 1460.56   1
   2   5  -1 41800.9 1506.67  14
   2   5   0 47678.5 1537.31   1
   2   5   0 46391.6 1606.62  14
   2   5   1 85877.3 1995.88   1
   2   5   1 81182.6 2174.28  14
  -2   5  -2 2284.74 369.385   4
   2   5   2 1608.28 318.944  14
  -2   5  -3 25376.0 1198.63   4
   2   5   3 22443.8 1201.05  14
  -2   5  -4 32528.5 1378.48   4
   2   5   4 26969.4 1334.69  14
  -2   5  -5 286.479 148.214   4
   2  -5   5 386.982 263.519  14
   2   5   5 344.503 161.936  14
   2  -5   6 8460.97 951.763  14
   2   5   6 7883.96 737.322  14
  -2   5  -6 10153.9 806.598   4
  -2   5  -7 96.9229 114.393   4
   2  -5   7 139.299 148.641  14
   2   5   7 218.340 161.017  14
  -2  -5  -7 62.4827 117.746   2
  -2  -5  -8 745.619 242.352   2
  -2   5  -8 690.406 242.826   4
   2   5   8 731.268 221.654  14
  -2   5  -8 781.565 182.783   9
   2  -5   8 587.001 294.306  14
  -2  -5  -9 768.557 257.822   2
  -2   5  -9 751.024 173.486   9
   2  -5   9 557.187 295.416  14
   2   5   9 652.689 202.167  14
  -2   5 -10 8.29966 84.4926  10
  -2  -5 -10 0.74883 209.389   3
  -2   5 -10 69.2474 107.543   9
   2  -5  10-336.215 231.352  14
   2   5  10 100.883 129.616  14
  -2   5 -11-45.8274 86.8140  10
  -2  -5 -11 26.3605 251.002   3
  -2   5 -11 166.820 101.966   9
   2  -5  11 80.0388 233.597  14
   2   5  11 68.7168 96.6303  14
  -2   5 -12 603.261 125.522  10
  -2   5 -12 1209.86 218.146   9
  -2   5 -13 18128.1 717.492  10
  -2   5 -13 23499.2 864.980   9
  -2   5 -14 15903.3 648.487  10
  -2   5 -14 18027.7 777.091   9
  -2  -5 -14 18044.1 821.946   9
  -2   5 -15 1173.40 171.333  10
  -2   5 -15 1528.33 236.683   9
  -2  -5 -15 1332.98 238.943   9
  -2   5 -16 374.738 108.412  10
  -2   5 -16 791.713 177.866   9
  -2  -5 -16 778.778 217.411   9
  -2   5 -17 2262.60 210.711  10
  -2   5 -17 2525.54 278.819   9
  -2  -5 -17 2538.93 326.118   9
  -2   5 -18 286.880 108.096   9
  -2  -5 -18 144.036 97.2174   9
  -2   5 -19 7150.75 411.924   9
  -2  -5 -19 7701.63 478.652   9
  -2   5 -20 24.5011 78.2502   9
  -2  -5 -20-1.39950 78.2734   9
  -2  -5 -21 217.188 108.217   9
  -2  -5 -22 77.3437 64.2212   9
   2  -6 -22-5.62525 52.9782  11
   2   6 -21-81.7952 61.2472   8
   2   6 -21 17.6596 64.2381   6
   2   6 -20 332.276 109.000   6
   2   6 -19 3631.28 333.705   6
   2   6 -18 4235.47 375.378   6
   2   6 -17 23.4768 81.0665   6
   2  -6 -17 29.6291 77.5365   8
   2   6 -16 1166.72 211.431   6
   2  -6 -16 1232.97 178.415   8
   2   6 -15 2510.64 302.347   6
   2  -6 -15 2778.09 256.112   8
  -2  -6  15 2697.02 272.175  17
   2   6 -14 1005.53 193.308   6
  -2  -6  14 1103.63 180.366  17
   2  -6 -14 972.025 162.523  16
   2  -6 -14 1034.78 164.397   8
   2   6 -13 14142.2 716.394   6
  -2  -6  13 14839.4 663.312  17
   2  -6 -13 15628.1 602.076  16
   2  -6 -13 15224.1 564.986   8
   2   6 -12 5919.38 456.859   6
  -2  -6  12 6478.47 438.186  17
   2  -6 -12 6764.67 390.408  16
   2  -6 -12 5959.55 349.026   8
   2   6 -11 4777.08 404.201   6
   2  -6 -11 5430.74 354.093  16
   2  -6 -11 4758.28 301.757   8
  -2   6  11 3871.92 610.162  13
  -2  -6  11 4815.40 387.821  17
   2   6 -11 3743.76 586.728   1
   2   6 -10 1260.00 357.169   1
   2   6 -10 1787.43 248.118   6
  -2  -6  10 1320.58 220.293  17
   2  -6 -10 1498.57 198.026  16
   2  -6 -10 1445.69 401.884  15
   2  -6 -10 1431.99 170.536   8
  -2   6  10 1227.74 329.594  13
   2   6  -9 1010.98 279.770   1
  -2  -6   9 1254.74 205.172  17
   2   6  -9 1216.99 190.814   6
   2  -6  -9 1147.44 347.563  15
   2  -6  -9 1306.06 150.624   8
   2  -6  -9 1258.63 192.424  16
  -2   6   9 893.093 271.636  13
  -2  -6   8 9.39146 61.6237  17
   2   6  -8-55.6212 117.916   1
   2   6  -8-20.5700 75.9490   6
   2  -6  -8 0.58199 140.912  15
  -2   6   8-102.553 157.907  13
   2  -6  -8 88.8243 60.3649  12
  -2  -6   7 11923.2 583.568  17
   2  -6  -7 11879.9 981.416  15
  -2   6   7 10780.8 927.135  13
   2   6  -7 10968.8 918.276   1
   2   6  -6 424.401 199.338   1
   2  -6  -6 285.666 145.032  15
  -2   6   6 803.773 263.363  13
   2   6  -5 1394.82 298.221   1
   2  -6  -5 1469.54 324.952  15
   2   6  -5 1817.14 290.024  14
  -2   6   5 1383.95 321.185  13
   2   6  -4 1601.68 317.837   1
   2  -6  -4 1452.63 318.074  15
   2   6  -4 1527.59 278.576  14
  -2   6   4 1670.39 334.347  13
   2   6  -3 11252.3 849.481   1
   2  -6  -3 13606.0 945.835  15
   2   6  -3 12657.4 769.815  14
  -2   6   3 11206.5 840.059  13
   2   6  -2 9867.59 782.321   1
   2  -6  -2 11626.3 853.390  15
   2   6  -2 10308.8 704.323  14
  -2   6   1 14884.1 956.311   4
   2   6  -1 14160.0 904.268   1
   2  -6  -1 16875.7 1007.99  15
   2   6  -1 13594.8 837.921  14
  -2   6   0 1339.29 328.455   4
   2   6   0 1650.88 318.110   1
   2  -6   0 1723.62 315.942  15
   2   6   0 1496.53 299.230  14
  -2   6  -1 1765.87 341.821   4
   2   6   1 1663.05 281.975   1
   2  -6   1 1537.51 316.772  15
   2   6   1 1316.21 275.347  14
  -2   6  -2 933.977 244.715   4
   2   6   2 955.252 243.049  14
  -2   6  -3 1009.37 273.235   4
   2   6   3 1000.71 284.278  14
  -2   6  -4 1032.17 285.621   4
   2   6   4 1155.95 286.602  14
  -2   6  -5 292.799 159.250   4
   2   6   5 289.909 117.336  14
  -2   6  -6 30.6095 76.9128   4
  -2  -6  -6 11.8165 115.702   2
   2   6   6 205.697 148.379  14
  -2   6  -7 8791.30 491.177   9
  -2  -6  -7 10577.5 880.437   2
   2  -6   7 7345.76 940.885  14
   2   6   7 6937.62 707.063  14
  -2   6  -7 5159.45 378.324  17
  -2   6  -7 7960.12 747.307   4
  -2   6  -8 2329.64 273.498   9
  -2  -6  -8 2607.22 444.423   2
   2   6   8 2163.09 398.200  14
   2  -6   8 1958.63 514.263  14
  -2   6  -8 2866.69 483.540   4
  -2  -6  -9 192.332 150.528   2
  -2   6  -9 16.5526 64.4162  10
  -2   6  -9 104.109 98.9214   9
   2  -6   9-61.4278 223.326  14
   2   6   9 309.025 99.9465  14
  -2   6 -10 8686.02 450.462  10
  -2   6 -10 9161.07 526.824   9
   2  -6  10 7442.11 972.087  14
   2   6  10 7709.96 748.009  14
  -2  -6 -10 9675.25 855.527   2
  -2   6 -11 2524.56 282.645  10
  -2   6 -11 2887.81 323.237   9
  -2   6 -12 360.372 106.672  10
  -2   6 -12 885.038 191.324   9
  -2   6 -13 2501.67 247.116  10
  -2   6 -13 2972.85 323.040   9
  -2   6 -14-60.9483 106.063  10
  -2   6 -14 261.002 144.240   9
  -2  -6 -14-4.09628 102.226   9
  -2   6 -15-176.604 117.913  10
  -2   6 -15 133.492 97.8372   9
  -2  -6 -15 94.3413 131.250   9
  -2   6 -16 222.757 88.2159  10
  -2   6 -16 284.926 124.578   9
  -2  -6 -16 240.239 128.665   9
  -2   6 -17 227.865 80.0938  10
  -2   6 -17 288.104 91.7814   9
  -2  -6 -17 354.632 108.709   9
  -2   6 -18 1006.10 167.971   9
  -2  -6 -18 998.256 201.497   9
  -2   6 -19 11317.3 410.618  10
  -2  -6 -19 1726.08 221.055   9
  -2  -6 -20 504.539 107.887   9
  -2  -6 -21 475.700 94.0793   9
   2  -7 -22 619.168 89.7379  11
   2   7 -21 56.2975 57.7343   6
   2   7 -20 1161.18 178.131   6
   2   7 -20 773.935 107.492   8
   2   7 -19 4868.16 364.035   6
   2   7 -18 1324.16 208.711   6
   2   7 -17 661.450 167.121   6
   2   7 -16 3759.00 369.676   6
  -2  -7  16 4011.43 309.176  17
  -2  -7  15 1533.36 212.923  17
   2  -7 -15 1328.28 182.939  16
   2   7 -15 1498.33 238.063   6
   2   7 -14 114.317 92.9486   6
   2  -7 -14 128.333 62.9684  16
  -2  -7  14 86.2852 68.7226  17
   2  -7 -14 163.578 81.2894   8
   2  -7 -13-6.68103 60.4479  16
  -2  -7  13-5.12751 63.4887  17
   2  -7 -13 28.7492 68.0752   8
   2   7 -13 10.0768 89.3248   6
  -2  -7  12 1995.74 262.673  17
   2   7 -12 2200.72 293.004   6
   2  -7 -12 2202.67 227.153  16
   2  -7 -12 2075.08 212.292   8
   2  -7 -11 5826.41 402.138  16
   2   7 -11 5781.31 453.428   6
   2  -7 -11 6018.86 353.907   8
  -2  -7  11 5857.37 461.859  17
  -2  -7  10 3563.98 338.554  17
   2  -7 -10 2544.29 279.341  16
   2  -7 -10 2208.09 504.788  15
   2  -7 -10 2747.84 237.225   8
   2   7 -10 2993.41 326.073   6
  -2   7  10 2596.49 477.777  13
   2   7  -9 3206.29 541.948   1
  -2  -7   9 3473.50 348.979  17
   2  -7  -9 3287.79 311.395  16
   2   7  -9 3558.71 351.018   6
   2  -7  -9 3192.15 558.695  15
   2  -7  -9 3602.27 260.479   8
  -2   7   9 2830.92 487.939  13
  -2  -7   8 8519.81 535.534  17
   2   7  -8 7438.73 785.003   1
   2   7  -8 9370.80 536.581   6
   2  -7  -8 8065.26 467.098  16
   2  -7  -8 8023.51 896.588  15
  -2   7   8 7392.09 764.485  13
   2   7  -7 759.293 169.183   6
  -2   7   7 913.584 126.964  17
  -2  -7   7 839.306 172.175  17
   2  -7  -7 889.232 154.936  16
   2   7  -7 1057.19 310.703   1
   2  -7  -7 1052.64 286.448  15
  -2   7   6 160.955 79.3741  17
   2   7  -6 86.9724 99.9353   6
   2  -7  -6 231.261 159.514  15
   2   7  -6 110.067 153.042   1
  -2  -7   6 39.4034 74.2441  17
  -2   7   5 1437.91 166.030  17
   2  -7  -5 1071.14 298.607  15
   2   7  -5 1205.10 304.210   1
   2   7  -5 1444.85 252.334  14
  -2  -7   5 1367.50 195.635  17
  -2  -7   4 10115.0 540.753  17
   2   7  -4 10060.9 852.960   1
   2   7  -4 11323.0 756.402  14
   2  -7  -3 367.984 182.558  15
   2   7  -3 342.157 162.543  14
   2   7  -3 266.361 156.962   1
   2   7  -2 595.011 214.757   1
  -2   7   2 740.266 218.294   4
   2  -7  -2 908.727 278.826  15
   2   7  -2 944.336 217.555  14
   2   7  -1 53.3533 105.103   1
   2  -7  -1 50.2790 101.106  15
   2   7  -1 217.027 150.953  14
  -2   7   1 16.4525 75.5104   4
  -2   7   0 5076.12 579.045   4
   2   7   0 4169.52 498.425   1
   2  -7   0 4437.31 553.809  15
   2   7   0 4483.66 507.820  14
  -2   7  -1 9824.94 780.722   4
   2  -7   1 9653.72 811.163  15
   2   7   1 9724.01 737.822   1
   2   7   1 8459.73 695.069  14
  -2   7  -2 7044.33 694.861   4
  -2   7  -2 6292.65 359.902  17
   2   7   2 6335.93 613.739  14
  -2   7  -3 1483.87 186.949  17
  -2   7  -3 1382.23 295.669   4
   2   7   3 1442.43 304.692  14
  -2   7  -4 285.077 146.479   4
  -2   7  -4 251.179 81.4344  17
   2   7   4 382.476 158.858  14
  -2   7  -5 11811.6 535.948  17
   2   7   5 12228.2 896.035  14
  -2   7  -6 193.918 129.882   4
  -2   7  -6 99.1745 74.5419  17
   2   7   6 26.2317 85.2015  14
  -2  -7  -6 77.3338 143.044   2
  -2  -7  -7 4951.59 634.391   2
   2   7   7 4052.95 518.865  14
  -2   7  -7 4981.55 617.371   4
   2  -7   8 15302.7 1434.22  14
  -2  -7  -8 20837.6 1294.51   2
   2   7   8 14093.7 993.267  14
  -2   7  -8 20960.4 1271.70   4
  -2  -7  -9 72.3358 113.832   2
  -2   7  -9 88.9215 79.4380  10
   2   7   9 42.0122 68.5154  14
  -2   7 -10 4404.96 351.038  10
  -2   7 -11 405.699 124.452  10
  -2   7 -11 697.428 183.236   9
  -2   7 -12 2863.42 296.161  10
  -2   7 -12 2967.88 317.399   9
  -2   7 -13-336.638 134.341  10
  -2   7 -13 365.720 150.855   9
  -2   7 -14 8774.88 491.809  10
  -2  -7 -14 8867.95 533.388   9
  -2   7 -15 1592.99 227.165  10
  -2  -7 -15 1808.31 257.847   9
  -2   7 -16-46.8229 71.4431  10
  -2  -7 -16 156.254 107.366   9
  -2   7 -17 42.7108 68.7087  10
  -2  -7 -17 141.179 89.0138   9
  -2   7 -18 363.378 94.0305  10
  -2  -7 -18 124.594 95.7133   9
  -2   7 -19 7689.77 315.878  10
  -2  -7 -19 747.152 130.995   9
  -2   7 -20 25713.1 493.288  10
  -2  -7 -20 504.784 110.490   9
   2   8 -21 2476.24 197.093   6
   2  -8 -21 1262.27 135.696  11
   2   8 -20 11806.2 483.375   6
   2   8 -19 4268.91 324.997   6
   2   8 -18 2846.80 282.382   6
   2   8 -17 3374.84 320.498   6
  -2  -8  16 1643.43 195.932  17
   2  -8 -16 1228.71 154.078  16
   2   8 -16 1489.56 221.543   6
   2   8 -15 624.842 163.924   6
  -2  -8  15 597.559 142.349  17
   2  -8 -15 743.232 131.194  16
  -2  -8  14-11.1043 82.2214  17
   2   8 -14-40.3483 115.450   6
   2  -8 -14 105.792 65.5858  16
   2   8 -13 2494.13 307.729   6
  -2  -8  13 2791.47 306.134  17
   2  -8 -13 2668.42 265.771  16
   2   8 -12 4116.37 393.162   6
  -2  -8  12 4347.57 386.798  17
   2  -8 -12 4395.62 341.977  16
  -2  -8  11-6.46017 73.0996  17
   2   8 -11-128.903 109.743   6
   2  -8 -11-75.7176 87.5629  16
  -2  -8  10 2492.19 292.533  17
   2   8 -10 2208.84 288.014   6
   2  -8 -10 2640.68 263.236  16
   2   8  -9 2099.95 271.636   6
  -2  -8   9 1935.78 280.918  17
   2  -8  -9 2116.72 253.375  16
  -2  -8   8 1359.38 236.220  17
   2   8  -8 1527.16 229.250   6
   2  -8  -8 1180.45 188.984  16
   2  -8  -8 1218.71 377.288  15
   2   8  -7 413.152 202.501   1
  -2   8   7 398.230 91.0497  17
  -2  -8   7 322.604 123.980  17
   2   8  -7 468.989 136.392   6
   2  -8  -7 442.886 117.146  16
   2  -8  -7 193.701 149.226  15
  -2  -8   6 11851.8 637.165  17
   2   8  -6 13351.6 658.453   6
   2   8  -6 10480.2 929.544   1
   2  -8  -6 13921.3 559.580  16
  -2   8   6 11675.7 475.783  17
   2  -8  -6 12019.6 1048.04  15
  -2   8   5 1271.06 158.944  17
  -2   8   5 1255.51 288.762   4
  -2  -8   5 1290.24 211.123  17
   2  -8  -5 1288.52 181.545  16
   2  -8  -5 726.388 272.085  15
   2   8  -5 894.018 209.822  14
   2   8  -5 1095.46 292.225   1
   2   8  -4 8027.75 397.624  12
  -2   8   4 10178.0 827.469   4
  -2   8   4 10404.9 455.000  17
  -2  -8   4 9877.55 557.586  17
   2   8  -4 9363.45 832.519   1
   2  -8  -4 11486.5 1003.10  15
   2   8  -4 11167.6 783.367  14
   2   8  -3 2921.51 233.845  12
  -2   8   3 3120.07 466.934   4
  -2   8   3 3152.32 250.884  17
  -2  -8   3 2542.85 290.288  17
   2   8  -3 2485.78 418.892   1
   2  -8  -3 3131.06 526.111  15
   2   8  -3 2926.07 406.761  14
  -2   8   2 222.041 133.738   4
  -2   8   2-43.5826 60.8360  17
  -2  -8   2-4.23208 74.8638  17
   2  -8  -2 32.8815 93.7230  15
   2   8  -2-91.5628 184.204   1
   2   8  -2 117.280 134.268  14
  -2   8   1 2913.08 450.096   4
  -2   8   1 2717.83 252.443  17
  -2  -8   1 2266.69 268.317  17
   2  -8  -1 2832.46 518.766  15
   2   8  -1 2354.96 388.999   1
   2   8  -1 2836.57 425.910  14
  -2   8   0 421.292 112.868  17
  -2   8   0 478.319 184.957   4
  -2  -8   0 388.167 119.836  17
   2   8   0 552.509 198.102   1
   2  -8   0 420.861 240.595  15
   2   8   0 281.351 156.562  14
  -2   8  -1 5340.76 602.596   4
   2  -8   1 4798.70 639.734  15
  -2   8  -1 4379.10 323.123  17
   2   8   1 4833.21 546.457  14
  -2   8  -2 717.197 228.937   4
  -2   8  -2 666.059 140.684  17
   2  -8   2 797.924 260.553  15
   2   8   2 670.664 218.776  14
  -2   8  -3 10725.8 521.934  17
   2   8   3 12467.8 866.983  14
  -2   8  -4 11045.4 543.483  17
   2   8   4 12152.6 878.897  14
  -2  -8  -5 10602.5 949.010   2
   2   8   5 7960.18 707.198  14
  -2   8  -5 8308.83 465.081   5
  -2   8  -5 9934.89 855.125   4
  -2   8  -6 1044.40 302.384   4
   2   8   6 1283.16 293.977  14
  -2   8  -6 750.102 134.267   5
  -2  -8  -6 1161.08 273.427   2
  -2  -8  -7 6556.60 728.521   2
  -2   8  -7 5300.04 347.486   5
   2   8   7 4840.45 555.592  14
  -2   8  -7 6651.42 725.192   4
  -2   8  -8 2112.20 239.277  10
  -2   8  -9 2084.18 260.928  10
  -2   8 -10 2467.18 269.781  10
  -2   8 -11 6.16761 85.7131  10
  -2   8 -12 2082.14 257.226  10
  -2   8 -13 3066.80 297.276  10
  -2   8 -14 7573.70 447.049  10
  -2   8 -15-28.1710 78.0233  10
  -2   8 -16 5341.20 339.209  10
  -2   8 -17 935.392 160.325  10
  -2   8 -18 719.613 113.389  10
  -2   8 -19 7073.78 281.769  10
   2  -9 -21 25.3213 38.0839  11
   2   9 -20 191.043 76.6616   6
   2   9 -19 2340.13 221.827   6
   2   9 -18 1084.76 166.541   6
   2   9 -17 895.798 169.733   6
  -2  -9  17 772.634 115.279  17
   2   9 -16 379.094 109.727   6
  -2  -9  16 185.629 87.4495  17
   2  -9 -16 255.446 74.7340  16
  -2  -9  15 1549.73 209.059  17
   2   9 -15 1275.39 215.057   6
   2  -9 -15 1114.29 157.037  16
   2   9 -14 2802.27 323.622   6
  -2  -9  14 3499.57 315.235  17
   2  -9 -14 3089.98 268.533  16
   2   9 -13 1932.77 262.865   6
  -2  -9  13 1962.82 262.590  17
   2  -9 -13 1956.97 224.661  16
   2   9 -12 8134.18 556.725   6
  -2  -9  12 9467.66 548.058  17
   2  -9 -12 8982.39 460.585  16
  -2  -9  11 834.182 180.155  17
   2   9 -11 931.798 220.379   6
   2  -9 -11 1078.42 167.108  16
  -2  -9  10 21196.6 870.635  17
   2  -9 -10 19884.2 707.943  16
   2   9 -10 19185.8 844.929   6
  -2  -9   9 1703.21 258.518  17
   2   9  -9 1549.22 243.122   6
   2  -9  -9 1740.22 212.234  16
  -2   9   9 1246.11 179.841   5
   2   9  -8 10837.4 618.675   6
  -2  -9   8 11029.1 631.377  17
   2  -9  -8 10940.5 520.528  16
  -2   9   7 379.915 109.922  17
  -2  -9   7 302.421 135.664  17
   2   9  -7 633.639 172.922   6
   2  -9  -7 378.002 127.217  16
  -2   9   6 21727.9 1181.41   4
  -2   9   6 22136.6 685.519  17
  -2  -9   6 27339.3 966.841  17
   2  -9  -6 26121.4 786.155  16
  -2   9   5 3926.93 497.685   4
  -2   9   5 4074.03 291.252  17
  -2  -9   5 4511.76 391.815  17
   2  -9  -5 4150.94 318.344  16
   2   9  -5 2961.25 485.432   1
   2  -9  -5 3719.72 597.543  15
  -2   9   4 8935.48 759.541   4
  -2   9   4 8644.26 443.570  17
  -2  -9   4 10135.1 566.449  17
   2  -9  -4 9246.94 465.115  16
   2   9  -4 7908.80 791.259   1
   2  -9  -4 10715.4 1016.83  15
   2   9  -4 10255.2 750.404  14
   2   9  -3 1343.15 165.225  12
  -2   9   3 1670.94 206.333  17
  -2   9   3 1352.64 292.207   4
  -2  -9   3 1596.35 234.804  17
   2  -9  -3 1562.49 198.261  16
   2   9  -3 1551.58 326.281   1
   2  -9  -3 1507.86 401.209  15
   2   9  -3 1789.43 311.603  14
  -2   9   2 824.842 236.257   4
  -2   9   2 723.093 148.561  17
  -2  -9   2 623.659 128.433  17
   2  -9  -2 811.128 141.104  16
   2  -9  -2 680.589 248.606  15
   2   9  -2 1213.56 295.162   1
   2   9  -2 751.740 233.006  14
  -2   9   1 1260.51 203.887  17
  -2  -9   1 1326.27 212.171  17
   2  -9  -1 1474.08 380.746  15
   2   9  -1 1800.88 336.791  14
  -2   9   1 1588.63 324.373   4
  -2   9   0 1890.59 361.945   4
  -2   9   0 1895.03 236.119  17
  -2  -9   0 1719.48 227.325  17
   2  -9   0 1900.87 404.476  15
   2   9   0 2427.34 389.727  14
  -2   9  -1 7937.31 750.138   4
  -2   9  -1 5145.43 402.930  17
  -2  -9  -1 5648.28 388.311  17
   2  -9   1 7686.51 841.591  15
   2   9   1 7251.54 669.967  14
   2   9   2 1992.88 365.064  14
  -2   9  -2 1635.17 231.994   5
  -2   9  -2 1924.65 381.058   4
  -2   9  -3 12428.4 588.675   5
   2   9   3 12787.4 893.791  14
  -2   9  -3 13942.3 1001.48   4
  -2   9  -4 1838.97 369.385   4
  -2   9  -4 1536.48 213.202   5
   2   9   4 1539.14 331.586  14
  -2   9  -5 18233.0 666.387   5
  -2   9  -6 14708.4 601.066   5
  -2   9  -7 2069.02 233.688   5
  -2   9  -8 18870.1 710.753  10
  -2   9  -9 58.4776 85.6904  10
  -2   9 -10 155.688 97.0602  10
  -2   9 -11 5808.23 422.663  10
  -2   9 -12-127.034 90.9765  10
  -2   9 -13 11101.9 568.001  10
  -2   9 -14 1164.62 173.396  10
  -2   9 -15 411.252 109.786  10
  -2   9 -16-244.946 106.238  10
  -2   9 -17-70.8702 63.5778  10
  -2   9 -18 9577.30 344.618  10
  -2   9 -19 9733.98 289.330  10
   2 -10 -20 120.866 36.9531  11
   2  10 -19 200.655 60.0499   6
   2  10 -18 1966.11 200.085   6
   2  10 -17 3339.39 279.689   6
  -2 -10  17 3078.31 216.532  17
   2  10 -16 1645.34 208.761   6
  -2 -10  16 2057.54 198.623  17
   2 -10 -16 1410.63 152.937  16
   2  10 -15 2694.93 284.310   6
  -2 -10  15 3118.01 267.165  17
   2 -10 -15 2268.41 204.154  16
   2  10 -14 2380.60 285.890   6
  -2 -10  14 2493.66 257.993  17
   2 -10 -14 2152.58 216.343  16
  -2 -10  13-25.1677 62.5958  17
   2  10 -13 66.5084 75.9457   6
   2 -10 -13 42.6314 79.2921  16
  -2 -10  12 311.570 127.655  17
   2  10 -12 337.150 122.603   6
   2 -10 -12 226.459 88.6393  16
   2  10 -11 5144.35 443.831   6
  -2 -10  11 5300.32 427.943  17
   2 -10 -11 5032.54 352.763  16
   2  10 -10 8409.23 559.190   6
  -2 -10  10 9525.60 566.617  17
   2 -10 -10 7848.91 439.745  16
   2  10  -9 4778.00 421.969   6
  -2 -10   9 5330.55 448.756  17
   2 -10  -9 5250.00 358.609  16
  -2  10   9 3967.33 302.825   5
  -2 -10   8 21377.1 899.812  17
   2 -10  -8 21417.4 732.157  16
   2  10  -8 22239.7 897.826   6
   2  10  -7 2178.66 291.679   6
  -2 -10   7 2299.53 305.986  17
   2 -10  -7 2021.83 236.487  16
  -2  10   7 1715.49 217.186   5
  -2 -10   6 11560.3 656.123  17
   2 -10  -6 12230.7 557.208  16
  -2  10   6 12951.1 555.410   5
  -2 -10   5 3265.53 344.423  17
   2 -10  -5 3430.65 298.057  16
   2 -10  -4 11710.2 529.521  16
  -2  10   4 12917.8 558.054   5
  -2 -10   3 8601.04 537.976  17
   2 -10  -3 8520.83 442.080  16
  -2  10   3 10118.1 502.156   5
  -2 -10   2 1067.18 195.940  17
   2 -10  -2 1301.04 175.325  16
  -2  10   2 1334.29 188.931   5
  -2 -10   1 1223.91 218.395  17
   2 -10  -1 1650.06 191.026  16
  -2  10   1 1804.23 237.940   5
  -2 -10   0 2900.81 300.657  17
   2 -10   0 3454.95 267.843  16
  -2  10   0 3422.77 321.858   5
   2 -10   1 76.0147 69.9878  16
  -2  10  -1-20.6477 92.6256   5
   2 -10   2 7087.56 378.220  16
  -2  10  -2 8393.20 481.306   5
   2 -10   3 840.733 130.074  16
  -2  10  -3 947.733 165.229   5
  -2  10  -4 7534.91 436.988   5
  -2  10  -5 35.1136 87.9799   5
  -2  10  -6 6352.54 393.960   5
  -2  10  -7 215.030 79.7012  10
  -2  10  -7 305.581 101.644   5
  -2  10  -8 12.6563 70.3603  10
  -2  10  -8 80.5726 58.0711   5
  -2  10  -9 7272.99 468.558  10
  -2  10 -10 1134.38 202.002  10
  -2  10 -11 486.080 129.931  10
  -2  10 -12 771.464 148.404  10
  -2  10 -13 494.133 134.880  10
  -2  10 -14 12182.5 552.923  10
  -2  10 -15 1740.09 195.900  10
  -2  10 -16 2394.64 209.421  10
  -2  10 -17 1705.61 147.616  10
  -2  10 -18 3337.16 174.286  10
  -2 -10 -18 3236.68 159.600   7
   2  11 -18 309.714 76.1795   6
  -2 -11  17 220.192 56.3451  17
   2  11 -17 316.866 81.3862   6
  -2 -11  16 556.532 111.755  17
   2  11 -16 591.929 128.158   6
   2 -11 -16 513.658 93.5224  16
   2  11 -15 5885.15 383.009   6
  -2 -11  15 6559.55 364.168  17
   2 -11 -15 5196.30 290.136  16
  -2 -11  14 86.2737 56.6040  17
   2  11 -14 118.946 80.7514   6
   2 -11 -14 151.610 62.5054  16
  -2 -11  13 127.888 70.8535  17
   2  11 -13 27.8254 77.8906   6
   2 -11 -13 28.3609 62.4686  16
  -2 -11  12 1076.86 179.386  17
   2  11 -12 1013.90 191.277   6
   2 -11 -12 1078.22 162.547  16
   2  11 -11 270.501 116.883   6
   2 -11 -11 236.840 85.7925  16
  -2 -11  11 227.085 102.571  17
  -2 -11  10 723.847 161.518  17
   2  11 -10 822.867 190.751   6
   2 -11 -10 691.817 135.825  16
   2  11  -9 5949.22 465.239   6
  -2 -11   9 5831.57 451.603  17
   2 -11  -9 5807.05 373.142  16
   2  11  -8 12252.1 662.702   6
  -2 -11   8 11618.9 646.365  17
   2 -11  -8 11026.5 509.181  16
  -2 -11   7 294.797 134.720  17
   2  11  -7 241.113 141.796   6
   2 -11  -7 227.545 102.866  16
  -2  11   7 291.468 98.9480   5
  -2 -11   6 216.738 151.537  17
   2  11  -6 245.970 115.997   6
   2 -11  -6 24.7116 69.0441  16
  -2  11   6 92.6253 60.7198   5
  -2 -11   5 3183.79 349.257  17
   2 -11  -5 2933.64 278.883  16
  -2  11   5 3322.96 284.246   5
  -2 -11   4 1920.98 273.600  17
   2 -11  -4 2392.52 248.478  16
  -2  11   4 2412.95 253.972   5
  -2 -11   3 14522.8 694.531  17
   2 -11  -3 15569.3 600.001  16
  -2  11   3 16859.2 640.108   5
  -2 -11   2 3397.43 336.859  17
   2 -11  -2 3751.87 289.114  16
  -2  11   2 4377.23 330.301   5
  -2 -11   1 88.8055 93.0276  17
   2 -11  -1 109.089 74.5405  16
  -2  11   1-37.5556 85.2269   5
  -2 -11   0 8643.44 501.869  17
   2 -11   0 9080.76 436.151  16
  -2  11   0 10274.5 518.550   5
   2 -11   1 1764.49 190.233  16
  -2  11  -1 1880.16 237.439   5
   2 -11   2 3231.49 252.861  16
  -2  11  -2 2958.54 305.311   5
  -2  11  -3 2082.83 258.581   5
  -2  11  -4 88.7111 80.0306   5
  -2  11  -5 171.784 97.0651   5
  -2  11  -6 2652.48 251.543   5
  -2  11  -7-50.9982 72.4525  10
  -2  11  -7 135.334 81.7207   5
  -2  11  -8 570.131 150.349  10
  -2  11  -8 651.809 127.580   5
  -2  11  -9 152.065 111.454  10
  -2  11 -10 8428.79 478.674  10
  -2  11 -11 318.495 110.375  10
  -2  11 -12 3507.03 303.596  10
  -2  11 -13 266.955 85.3143  10
  -2  11 -14 4617.47 323.127  10
  -2 -11 -14 5895.35 244.593   7
  -2 -11 -15 161.972 40.5716   7
  -2  11 -15-99.0109 78.8630  10
  -2 -11 -16 413.609 51.5004   7
  -2  11 -16 216.344 60.0311  10
  -2  11 -17 6441.73 232.937  10
   2  12 -17 2243.16 173.164   6
   2  12 -16 4615.14 277.611   6
  -2 -12  16 4680.22 233.410  17
  -2 -12  15 321.131 85.7432  17
   2  12 -15 243.938 79.8055   6
   2 -12 -15 275.750 69.8482  16
   2  12 -14 2178.32 225.322   6
  -2 -12  14 2022.55 221.108  17
   2 -12 -14 1920.62 171.945  16
  -2 -12  13 149.783 80.4130  17
   2  12 -13 137.115 91.7379   6
   2 -12 -13 124.780 52.5930  16
   2  12 -12 5677.39 401.031   6
  -2 -12  12 6251.34 410.871  17
   2 -12 -12 5255.33 320.846  16
   2  12 -11 1631.24 229.697   6
  -2 -12  11 1553.08 218.953  17
   2 -12 -11 1576.01 182.911  16
  -2 -12  10 1323.35 213.348  17
   2  12 -10 1128.36 204.248   6
   2 -12 -10 1232.26 168.014  16
  -2 -12   9 5766.24 423.501  17
   2 -12  -9 4826.42 330.162  16
   2  12  -9 5356.78 420.980   6
  -2 -12   8 2688.85 290.829  17
   2 -12  -8 2076.70 224.071  16
   2  12  -8 2461.46 287.851   6
   2  12  -7 8293.22 532.747   6
  -2 -12   7 7881.38 518.779  17
   2 -12  -7 7409.54 405.498  16
  -2 -12   6 115.911 87.9074  17
   2  12  -6 280.242 135.015   6
   2 -12  -6 82.1113 87.6300  16
  -2  12   6 158.514 88.7605   5
   2 -12  -5 29.0211 54.6941  16
  -2  12   5 78.2762 71.2669   5
  -2 -12   4 111.580 81.7740  17
   2 -12  -4-8.17168 61.7039  16
  -2  12   4 47.0488 74.9030   5
  -2 -12   3 7703.82 497.490  17
   2 -12  -3 8173.53 413.370  16
  -2  12   3 8071.33 447.564   5
  -2 -12   2 8600.57 511.784  17
   2 -12  -2 9162.18 437.436  16
  -2  12   2 9513.03 474.653   5
  -2 -12   1 39584.9 1071.82  17
   2 -12  -1 40749.9 900.811  16
  -2 -12   0 1444.65 197.004  17
   2 -12   0 1584.78 177.562  16
  -2  12   0 2059.03 229.690   5
   2 -12   1 962.131 136.589  16
  -2  12  -1 1266.24 181.405   5
  -2  12  -2 29.7315 57.0096   5
  -2  12  -3-20.6379 76.1447   5
  -2  12  -4 95.5411 69.2846   5
  -2  12  -5 1278.72 183.556   5
  -2  12  -6 249.396 93.3736   5
  -2  12  -7 27.3876 62.6884  10
  -2  12  -7 53.1801 72.0531   5
  -2  12  -8 96.2806 58.1710  10
  -2  12  -8 252.119 85.1824   5
  -2  12  -9 771.202 149.054  10
  -2  12 -10 5062.90 348.812  10
  -2  12 -11 1620.25 194.749  10
  -2  12 -12 3359.22 262.741  10
  -2  12 -13 151.760 61.8639  10
  -2  12 -14 3472.03 228.949  10
  -2  12 -15 6.69381 51.1768  10
   2  13 -15 2908.98 204.358   6
  -2 -13  15 3200.43 181.740  17
   2  13 -14 2908.70 224.146   6
  -2 -13  14 3120.72 217.563  17
   2 -13 -14 2530.33 178.628  16
  -2 -13  13 192.389 70.1857  17
   2  13 -13 203.042 72.6540   6
   2 -13 -13 82.3426 40.0536  16
   2  13 -12 5278.49 347.460   6
  -2 -13  12 4689.13 322.305  17
   2 -13 -12 4612.37 264.469  16
   2  13 -11 1631.97 210.074   6
  -2 -13  11 1593.78 195.739  17
   2 -13 -11 1495.87 160.577  16
  -2 -13  10 1445.52 204.215  17
   2 -13 -10 1318.69 164.581  16
   2  13 -10 1614.51 217.808   6
   2  13  -9 1540.54 221.187   6
  -2 -13   9 1289.20 196.031  17
   2 -13  -9 1075.89 148.004  16
  -2  13   9 826.603 111.576   5
  -2 -13   8 8154.16 484.010  17
   2 -13  -8 6743.74 360.514  16
  -2  13   8 5847.29 299.719   5
   2  13  -8 8142.08 488.324   6
  -2 -13   7 575.371 150.126  17
   2  13  -7 745.731 165.840   6
   2 -13  -7 432.905 103.491  16
  -2  13   7 554.757 103.599   5
  -2 -13   6 9844.58 536.830  17
   2  13  -6 10564.8 566.881   6
   2 -13  -6 8456.36 410.654  16
  -2  13   6 7783.31 377.462   5
  -2 -13   5 515.032 136.963  17
   2  13  -5 428.784 120.972   6
   2 -13  -5 233.402 83.9246  16
  -2  13   5 442.523 110.396   5
  -2 -13   4 134.851 90.8746  17
   2 -13  -4 25.0641 54.7652  16
  -2  13   4 43.2444 61.2044   5
  -2 -13   3 608.636 146.398  17
   2 -13  -3 677.765 122.562  16
  -2  13   3 748.191 129.604   5
  -2 -13   2 824.493 158.773  17
   2 -13  -2 778.079 135.540  16
  -2  13   2 876.029 146.279   5
  -2 -13   1 15294.1 616.817  17
   2 -13  -1 14365.8 498.114  16
   2 -13   0 119.213 61.6652  16
  -2  13   0 157.698 84.5589   5
  -2  13  -1 1105.93 158.965   5
  -2  13  -2 5745.73 361.971   5
  -2  13  -3 5147.52 339.993   5
  -2  13  -4 2952.45 255.357   5
  -2  13  -5 3203.58 258.664   5
  -2  13  -6 107.634 66.5157   5
  -2  13  -7 76.9120 72.3067  10
  -2  13  -7 76.8009 59.4058   5
  -2  13  -8 579.359 128.718  10
  -2  13  -8 687.664 113.139   5
  -2  13  -9 150.442 86.4234  10
  -2  13 -10 1267.64 170.286  10
  -2  13 -11 2737.48 230.863  10
  -2  13 -12 4959.15 274.951  10
  -2  13 -13 12.8315 54.3588  10
   2  14 -13 2176.60 173.321   6
  -2 -14  13 2172.35 159.612  17
   2 -14 -13 1950.58 142.297  16
   2  14 -12 1439.43 157.975   6
  -2 -14  12 1560.28 156.298  17
   2 -14 -12 1320.08 130.525  16
  -2 -14  11 286.688 80.6786  17
   2  14 -11 301.012 87.4369   6
   2 -14 -11 261.313 63.5342  16
  -2 -14  10 65.1031 62.7134  17
   2  14 -10 63.1019 53.8942   6
   2 -14 -10-12.0368 41.2985  16
  -2 -14   9 142.814 84.9090  17
   2  14  -9 114.133 68.3331   6
   2 -14  -9 31.5225 49.0025  16
  -2 -14   8 1964.97 218.118  17
   2 -14  -8 1678.33 172.995  16
  -2  14   8 1448.17 133.499   5
   2  14  -8 2178.89 233.250   6
  -2 -14   7 493.219 110.468  17
   2  14  -7 621.323 128.467   6
   2 -14  -7 466.188 98.6889  16
  -2  14   7 502.940 97.0525   5
  -2 -14   6 62.3958 69.5290  17
   2  14  -6 21.9793 69.0967   6
   2 -14  -6-26.9602 51.8537  16
  -2  14   6 11.7944 55.0422   5
  -2 -14   5 1377.01 197.661  17
   2 -14  -5 1120.91 140.822  16
   2  14  -5 1599.29 217.803   6
  -2  14   5 1295.64 152.182   5
  -2 -14   4 62.2847 84.6253  17
   2  14  -4 138.306 72.5365   6
   2 -14  -4 34.0145 49.3881  16
  -2  14   4 232.182 79.6963   5
  -2 -14   3 1751.09 203.514  17
   2 -14  -3 1280.52 149.985  16
  -2  14   3 1841.60 193.232   5
  -2 -14   2 629.160 139.130  17
   2 -14  -2 611.521 98.7175  16
  -2  14   2 744.454 137.164   5
  -2 -14   1 2531.18 232.148  17
   2 -14  -1 2356.79 186.012  16
  -2  14   1 3045.65 248.451   5
  -2  14   0 11244.4 466.109   5
  -2  14  -1 32.8452 69.0830   5
  -2  14  -2 586.486 114.232   5
  -2  14  -3 429.517 102.110   5
  -2  14  -4 4171.59 270.378   5
  -2  14  -5 92.1341 46.4151   5
  -2  14  -6 7163.61 332.897   5
  -2  14  -7 7430.01 320.103   5
  -2  14  -8 2184.96 161.910   5
  -2  14  -9 348.141 83.0259  10
  -2  14 -10 1080.37 128.805  10
  -2  14 -11 2108.63 149.512  10
   2  15 -11 6829.64 283.370   6
  -2 -15  11 6924.29 266.672  17
   2  15 -10 2941.91 201.979   6
  -2 -15  10 2884.56 191.093  17
   2  15  -9 1763.68 170.864   6
  -2 -15   9 1830.19 162.417  17
   2  15  -8 1959.50 187.284   6
  -2 -15   8 1896.96 173.971  17
  -2 -15   7 147.797 62.8283  17
   2  15  -7 45.3921 54.5801   6
   2 -15  -7 87.3320 49.8449  16
  -2  15   7 64.4153 34.8053   5
  -2 -15   6 427.340 87.4158  17
   2  15  -6 381.732 92.5672   6
   2 -15  -6 230.245 60.1404  16
  -2  15   6 282.352 63.5844   5
  -2 -15   5 1254.92 152.476  17
   2 -15  -5 969.681 115.600  16
  -2  15   5 1199.24 122.132   5
  -2 -15   4 389.622 90.9287  17
   2  15  -4 447.022 100.765   6
   2 -15  -4 269.121 64.8344  16
  -2  15   4 308.674 74.6201   5
  -2 -15   3 3530.26 241.737  17
   2 -15  -3 2929.20 186.053  16
  -2  15   3 3490.62 226.889   5
  -2 -15   2 62.9532 57.2500  17
   2 -15  -2 7.27533 30.2740  16
  -2  15   2 156.262 73.8940   5
   2  15  -1 758.931 138.421   6
  -2  15   1 530.275 103.123   5
  -2  15   0 311.693 87.9958   5
  -2  15  -1 1128.93 138.776   5
  -2  15  -2 2673.58 204.907   5
  -2  15  -3 176.620 60.0009   5
  -2  15  -4 57.7555 44.9275   5
  -2  15  -5 622.357 92.6186   5
  -2  15  -6 620.748 84.5684   5
  -2  15  -7 184.528 48.9252   5
   2  15   8 1549.59 106.294  12
   2  16  -7 2483.73 169.381   6
   2  16  -6 2219.44 167.821   6
  -2 -16   6 1708.35 128.230  17
  -2 -16   5 1423.43 118.059  17
  -2  16   5 1091.32 91.7070   5
  -2 -16   4 326.661 57.3143  17
  -2  16   4 404.351 63.3683   5
   2  16  -3-1.26371 35.6431   6
  -2  16   3-64.9774 44.8129   5
   2  16  -2 4534.90 245.206   6
  -2  16   2 3103.77 182.021   5
   2  16  -1 2761.34 189.880   6
  -2  16   1 1926.98 144.212   5
   2  16   0 5551.68 257.854   6
  -2  16   0 3862.24 209.995   5
  -2  16  -1 38.1978 33.6901   5
  -2  16  -2 448.546 75.8258   5
  -2  16  -3 256.543 55.1903   5
  -2  16  -4 505.992 71.4930   5
  -2  16  -5 1147.73 98.5773   5
   3   0 -21-29.3274 40.1438   8
   3   0 -20 672.562 94.3111   8
   3   0 -19 9.72656 65.7163   8
   3   0 -18 6141.81 319.429   8
   3   0 -17 48.4337 77.7586   8
   3   0 -16 23289.3 665.537   8
   3   0 -15 66.6089 71.4446  12
   3   0 -14 13070.4 580.684  12
   3   0 -13 82.2287 68.5952  12
  -3   0  13-43.6354 46.6736  17
  -3   0  12 1901.37 215.467  17
   3   0 -12 2061.08 243.492  12
   3   0 -11-78.4883 78.4963   6
   3   0 -11-0.96777 58.0421  12
  -3   0  11-112.399 86.6253  17
   3   0 -10 376.597 121.785  12
  -3   0  10 195.366 59.1135  17
   3   0  -9 1.87931 75.1025  12
  -3   0   9-81.2701 90.0024  17
  -3   0   8 4530.30 357.073  17
   3   0  -8 4226.87 321.951  12
   3   0  -7 75.4080 68.9835  12
  -3   0   7 45.9891 62.9415  17
  -3   0   6 1972.14 238.003  17
   3   0  -6 1138.66 344.813   1
   3   0  -6 1538.05 186.620  12
   3   0  -5-17.5227 47.7702  12
  -3   0   5-21.2525 57.7455  17
   3   0  -5 122.243 142.576   1
   3   0  -4-7.88131 48.3638  12
  -3   0   4 112.837 84.8639  17
   3   0  -3-96.6820 79.4814  12
  -3   0   3-64.4098 64.9518  17
  -3   0   3-16.1001 56.0621   7
  -3   0   2 2980.02 284.369  17
  -3   0   2 2642.55 257.019   7
   3   0  -2 2340.02 221.153  12
   3   0  -1 46.0847 64.5824  12
  -3   0   1-106.522 94.2316  17
   3   0  -1-11.9279 147.562  14
  -3   0   1 71.7875 58.5648   7
   3   0   0 213.534 83.8317  12
  -3   0   0 216.250 74.0868  17
   3   0   0 208.142 232.294  14
  -3   0   0 196.810 75.6134   7
   3   0   1 68.2829 67.7919  12
  -3   0  -1 136.162 96.1227  17
   3   0   1 151.473 177.857  14
  -3   0  -1-0.55076 51.1085   7
   3   0   2 9728.46 431.428  12
  -3   0  -2 10878.2 521.750  17
   3   0   2 10104.2 995.580  14
  -3   0  -2 9694.07 466.821   7
   3   0   3 67.7625 66.3642  12
  -3   0  -3-95.4199 82.4640  17
   3   0   3 163.864 232.586  14
  -3   0  -3 56.8999 66.3140   7
   3   0   4 8248.01 393.152  12
  -3   0  -4 9720.35 470.419  17
   3   0   4 9106.85 976.237  14
  -3   0  -4 9298.25 455.959   7
   3   0   5 105.800 79.5802  12
  -3   0  -5 17.0053 67.3631   7
  -3   0  -6 109945. 1780.49   9
  -3   0  -6 110405. 1569.57   7
  -3   0  -7 120.888 146.941   9
  -3   0  -7 58.3260 76.8022   7
  -3   0  -8 29104.9 997.417   9
  -3   0  -8 26643.9 772.234   7
  -3   0  -9 118.516 122.339   9
  -3   0  -9 24.2186 54.3019   7
  -3   0 -10 9084.91 560.043   9
  -3   0 -10 8947.58 463.253   7
  -3   0 -11 188.267 142.541   9
  -3   0 -11 23.3072 45.1820   7
  -3   0 -12 105.325 121.634   9
  -3   0 -12 177.756 78.5584   7
  -3   0 -13 67.2983 96.4273   9
  -3   0 -13-26.6247 55.0027   7
  -3   0 -14 2669.65 301.904   9
  -3   0 -14 2370.99 220.309   7
  -3   0 -15 49.4806 90.6385   9
  -3   0 -15 26.9292 37.7981   7
  -3   0 -16 1211.06 204.059   9
  -3   0 -16 1228.82 137.565   7
  -3   0 -17 45.8391 80.8321   9
  -3   0 -17 74.7171 37.0922   7
  -3   0 -18 470.920 116.419   9
   3  -1 -21 3.34972 34.1749   8
   3   1 -21 25.9489 44.4982   8
   3  -1 -20 232.294 66.3814   8
   3   1 -20 292.673 73.1987   8
   3  -1 -19 163.394 66.0367   8
   3   1 -19 184.925 68.7677   8
   3  -1 -18 1400.64 155.022   8
   3   1 -18 1304.75 153.363   8
   3  -1 -17 217.789 85.0635   8
   3   1 -17 228.528 83.6995   8
   3  -1 -16 1661.01 175.985   8
   3  -1 -15 3428.88 270.257   8
   3   1 -15 3230.68 280.545  12
   3   1 -14 7752.97 496.260   6
  -3  -1  14 8123.92 401.986  17
   3  -1 -14 7808.90 399.674   8
   3  -1 -14 7550.69 441.854  12
   3   1 -14 7858.23 442.735  12
   3  -1 -13 88.8372 78.0917  12
   3   1 -13 185.969 98.4215  12
   3   1 -13 179.025 124.165   6
  -3   1  13 139.749 68.3097  17
  -3  -1  13 67.4151 62.8363  17
   3   1 -12 3661.27 341.022   6
  -3   1  12 3619.18 286.141  17
  -3  -1  12 3566.58 294.790  17
   3  -1 -12 3655.72 316.871  12
   3   1 -12 3650.56 307.885  12
   3  -1 -11 78.7277 87.2702  12
   3   1 -11 163.074 83.2812  12
  -3  -1  11 44.6010 78.5441  17
   3   1 -11 229.600 103.737   6
  -3   1  11 3.45932 67.6065  17
   3   1 -10 10355.4 541.927   6
  -3   1  10 10653.7 511.372  17
  -3  -1  10 10107.7 527.154  17
   3  -1 -10 9022.34 496.060  12
   3   1 -10 9371.31 490.761  12
   3  -1  -9 355.014 119.980  12
   3   1  -9 279.658 100.747  12
  -3   1   9 139.366 61.6358  17
  -3  -1   9 397.564 121.322  17
   3  -1  -8 43.1890 50.8717  12
   3   1  -8-28.8872 64.0513  12
  -3  -1   8 66.1820 98.6771  17
  -3   1   8-14.8013 87.1071  17
  -3  -1   7 1754.58 244.781  17
  -3   1   7 1622.46 209.388  17
   3  -1  -7 1459.99 204.255  12
   3   1  -7 1400.47 184.798  12
  -3  -1   6 6641.15 441.400  17
  -3   1   6 6481.73 419.888  17
   3  -1  -6 5037.71 660.437   1
   3   1  -6 5257.36 664.827   1
   3  -1  -6 5454.76 351.333  12
   3   1  -6 5645.25 356.664  12
   3  -1  -5 571.446 118.959  12
   3   1  -5 629.153 117.317  12
   3  -1  -5 479.906 214.661   1
  -3   1   5 654.265 134.914  17
  -3  -1   5 466.994 126.480  17
   3   1  -5 778.789 323.572   1
   3  -1  -4 245.266 77.5706  12
   3   1  -4 122.114 48.1073  12
  -3   1   4 175.120 71.3286  17
  -3  -1   4 203.777 95.4371  17
  -3  -1   4 159.333 90.3072   7
   3   1  -3 4941.94 329.077  12
  -3   1   3 6009.32 391.844  17
  -3  -1   3 6082.63 408.880  17
  -3   1   3 4967.26 326.955   7
  -3  -1   3 5513.42 354.954   7
   3  -1  -3 4418.72 298.855  12
   3   1  -2 4336.05 302.233  12
  -3   1   2 4737.74 347.270  17
  -3  -1   2 4722.69 370.862  17
  -3   1   2 3877.86 293.179   7
  -3  -1   2 4421.90 322.172   7
   3  -1  -2 4002.98 273.853  12
   3  -1  -1 134.187 44.7961  12
   3   1  -1 153.526 76.3623  12
  -3   1   1 205.730 95.4108  17
  -3  -1   1 317.875 114.117  17
   3  -1  -1 73.7059 195.043  14
   3   1  -1 76.2487 172.665  14
  -3   1   1 205.461 90.0572   7
  -3  -1   1 227.313 82.7964   7
   3  -1   0 0.61184 49.8447  12
   3   1   0 58.4717 78.3591  12
  -3   1   0 52.2119 64.9165  17
  -3  -1   0-47.9036 78.8618  17
   3  -1   0 152.579 213.282  14
   3   1   0 180.719 166.409  14
  -3   1   0 64.7668 64.1638   7
  -3  -1   0 26.5431 69.7828   7
   3   1   1 1095.37 160.247  12
  -3   1  -1 1423.50 187.997  17
  -3  -1  -1 1267.92 180.782  17
   3  -1   1 1413.26 365.226  14
   3   1   1 1007.32 302.280  14
  -3   1  -1 1171.55 163.849   7
  -3  -1  -1 1423.00 189.443   7
   3  -1   1 1213.71 154.782  12
   3  -1   2 3261.94 234.353  12
   3   1   2 3107.02 256.882  12
  -3   1  -2 3503.56 295.264  17
  -3  -1  -2 3499.07 289.896  17
   3   1   2 2933.79 542.460  14
   3  -1   2 2901.29 559.323  14
  -3   1  -2 3605.52 269.860   7
  -3  -1  -2 3439.43 281.458   7
   3  -1   3 649.723 114.580  12
   3   1   3 593.644 114.593  12
  -3   1  -3 688.864 141.806  17
  -3  -1  -3 675.792 122.830  17
   3  -1   3 861.263 320.928  14
   3   1   3 641.078 280.598  14
  -3   1  -3 508.012 114.607   7
  -3  -1  -3 491.688 120.441   7
   3   1   4 99.2295 51.8187  12
  -3   1  -4 52.2383 56.1105  17
  -3  -1  -4 253.096 93.3353  17
   3  -1   4 116.982 164.330  14
   3   1   4 260.343 267.537  14
  -3   1  -4 107.303 67.8433   7
  -3  -1  -4 156.806 92.0092   7
   3   1   5 105.484 63.5281  12
  -3   1  -5 56.8038 73.1343  17
  -3   1  -5 127.147 71.3000   7
  -3  -1  -5 73.7994 69.4662   7
   3   1   6 140.407 73.7689  12
  -3   1  -6 136.935 79.6365   7
  -3  -1  -6 13.9287 58.8153   7
   3   1   7 13819.2 513.887  12
  -3   1  -7 15362.6 725.244   9
  -3  -1  -7 14657.8 646.121   9
  -3   1  -7 13977.4 538.173   7
  -3  -1  -7 13129.5 569.116   7
  -3   1  -8 590.111 183.606   9
  -3  -1  -8 862.116 163.982   9
  -3   1  -8 455.625 111.714   7
  -3  -1  -8 480.536 120.536   7
  -3  -1  -9-71.6089 88.8554   7
  -3   1  -9-8.60960 88.4114   9
  -3  -1  -9 80.7149 102.062   9
  -3   1  -9 37.8490 66.2942   7
  -3   1 -10 10815.5 632.710   9
  -3  -1 -10 10528.2 593.667   9
  -3   1 -10 10509.5 468.484   7
  -3  -1 -10 10207.0 508.005   7
  -3  -1 -11-3.41874 59.4113   7
  -3   1 -11 59.0577 100.052   9
  -3  -1 -11 152.967 127.413   9
  -3   1 -11 99.7188 60.9399   7
  -3  -1 -12 67.8053 59.2492   7
  -3   1 -12 104.966 128.575   9
  -3  -1 -12 206.745 115.994   9
  -3   1 -12 71.1310 49.6761   7
  -3  -1 -13 89.2710 66.5919   7
  -3   1 -13 145.037 135.858   9
  -3  -1 -13 48.1200 96.1880   9
  -3   1 -13 68.2174 55.5640   7
  -3  -1 -14 270.824 91.1185   7
  -3   1 -14 464.123 131.921   9
  -3  -1 -14 179.507 100.583   9
  -3   1 -14 393.109 92.3544   7
  -3   1 -15 2026.78 267.618   9
  -3  -1 -15 1365.94 218.642   9
  -3  -1 -15 1783.34 194.822   7
  -3   1 -16 63.2627 95.1763   9
  -3  -1 -16-71.7823 88.5829   9
  -3  -1 -16 39.1204 44.5377   7
  -3   1 -17 572.910 144.722   9
  -3  -1 -17 402.400 118.150   9
  -3  -1 -17 412.870 78.9001   7
  -3   1 -18 217.956 91.3008   9
  -3  -1 -18 260.819 74.7635   9
  -3  -1 -18 268.909 58.2340   7
  -3  -1 -19 661.957 101.592   9
   3   2 -21 92.9800 46.9496   8
   3  -2 -20 543.870 87.4858   8
   3   2 -20 584.249 88.4328   8
   3  -2 -19 2391.47 187.162   8
   3   2 -19 2522.95 189.973   8
   3  -2 -18 21.1496 66.7262   8
   3   2 -18-5.18695 70.2935   8
   3  -2 -17 6.25276 57.4530   8
   3  -2 -16 5481.05 321.289   8
   3   2 -15 3109.57 314.223   6
  -3  -2  15 3235.07 237.836  17
   3  -2 -15 2923.75 248.395   8
   3   2 -15 2767.91 248.178  12
   3   2 -14 13723.6 656.220   6
  -3  -2  14 13536.4 536.533  17
   3  -2 -14 13966.1 527.386   8
   3  -2 -14 13888.3 597.803  12
   3   2 -14 13498.0 565.755  12
   3   2 -13 5291.65 417.369   6
  -3  -2  13 5551.49 362.454  17
   3  -2 -13 5281.32 330.391   8
   3  -2 -13 5263.40 378.064  12
   3   2 -13 5333.17 361.559  12
   3   2 -12 32877.0 1013.82   6
  -3   2  12 32701.2 825.816  17
  -3  -2  12 33262.5 928.017  17
   3  -2 -12 32158.2 789.862   8
   3  -2 -12 32107.8 914.095  12
   3   2 -12 32680.9 898.716  12
   3   2 -11 2233.54 265.882   6
  -3   2  11 2337.24 233.282  17
  -3  -2  11 2283.60 265.261  17
   3  -2 -11 2347.84 216.976   8
   3  -2 -11 2315.77 251.564  12
   3   2 -11 2416.28 256.610  12
   3  -2 -10 834.503 156.797  12
   3   2 -10 722.817 149.947  12
   3   2 -10 485.418 121.515   6
  -3   2  10 831.924 149.867  17
  -3  -2  10 828.552 164.944  17
   3  -2  -9 489.542 119.006  12
   3   2  -9 617.344 141.136  12
  -3   2   9 694.892 133.703  17
  -3  -2   9 500.868 141.382  17
  -3  -2   8 2545.52 285.501  17
  -3   2   8 2810.00 265.426  17
   3  -2  -8 2495.39 256.655  12
   3   2  -8 2196.75 234.323  12
   3  -2  -7 91.1868 77.4665  12
   3   2  -7 131.369 68.5381  12
  -3   2   7-12.0896 76.1314  17
  -3  -2   7 3.89345 66.6707  17
  -3   2   6 2599.52 267.520  17
  -3  -2   6 2412.83 284.328  17
   3  -2  -6 2313.43 231.554  12
   3   2  -6 2007.79 218.545  12
   3  -2  -5 1961.25 420.265   1
  -3   2   5 2597.60 261.580  17
  -3  -2   5 2440.95 276.560  17
   3   2  -5 1498.57 340.038   1
   3  -2  -5 2158.88 221.082  12
   3   2  -5 1964.84 214.065  12
   3   2  -4 2787.55 257.256  12
  -3   2   4 3442.19 301.039  17
  -3  -2   4 3050.14 318.894  17
  -3  -2   4 2909.75 263.806   7
   3  -2  -4 2812.39 245.070  12
   3   2  -3 7761.76 424.616  12
  -3   2   3 9163.44 494.141  17
  -3  -2   3 8768.29 508.367  17
  -3  -2   3 8818.20 450.544   7
   3  -2  -3 7671.43 378.253  12
   3   2  -2 7716.37 410.125  12
  -3   2   2 8227.88 465.306  17
  -3  -2   2 7851.88 484.635  17
  -3   2   2 6714.60 377.739   7
  -3  -2   2 7712.76 420.194   7
   3  -2  -2 6716.47 343.592  12
   3  -2  -1 101.719 40.9923  12
   3   2  -1 83.1485 58.0586  12
  -3   2   1 206.175 75.1731  17
  -3  -2   1 226.459 103.696  17
   3  -2  -1 440.084 256.882  14
   3   2  -1 150.884 132.434  14
  -3   2   1 98.1022 59.3449   7
  -3  -2   1 125.634 77.8040   7
   3  -2   0 57.9643 49.3976  12
   3   2   0 61.1253 47.8549  12
  -3   2   0 22.9715 77.9278   4
  -3   2   0 152.219 70.3293  17
  -3  -2   0 138.379 88.1829  17
   3  -2   0 270.429 206.156  14
   3   2   0-30.8060 93.3303  14
  -3   2   0 82.0654 59.7759   7
  -3  -2   0 83.5874 71.7484   7
   3  -2   1 161.115 62.5472  12
   3   2   1 116.752 66.4403  12
  -3   2  -1-48.0928 92.2441   4
  -3   2  -1 206.464 82.8260  17
  -3  -2  -1 194.522 105.409  17
   3  -2   1 417.118 287.537  14
   3   2   1 178.017 164.376  14
  -3   2  -1 133.229 74.9876   7
  -3  -2  -1 207.614 92.4808   7
   3   2   2 4042.69 305.925  12
  -3   2  -2 3711.38 521.377   4
  -3  -2  -2 4400.25 328.399  17
  -3   2  -2 4993.42 353.401  17
   3  -2   2 4862.96 733.319  14
   3   2   2 4932.78 653.498  14
  -3   2  -2 4115.85 285.243   7
  -3  -2  -2 4498.44 326.618   7
   3   2   3 792.632 138.890  12
  -3   2  -3 811.741 149.575  17
  -3  -2  -3 693.644 121.427  17
   3  -2   3 930.589 348.455  14
   3   2   3 658.743 233.025  14
  -3   2  -3 787.445 135.511   7
  -3  -2  -3 810.629 152.460   7
   3   2   4 262.230 92.7498  12
  -3   2  -4 237.713 102.399  17
  -3   2  -4 223.457 89.9209   7
  -3  -2  -4 212.264 82.7052   7
   3   2   5 7610.10 411.640  12
  -3   2  -5 8186.40 440.117  17
  -3   2  -5 8150.43 400.537   7
  -3  -2  -5 8053.34 447.680   7
   3   2   6 3290.39 278.820  12
  -3   2  -6 3268.92 283.926  17
  -3   2  -6 3620.29 267.371   7
  -3  -2  -6 3635.33 319.858   7
   3   2   7 98.7106 62.3576  12
  -3   2  -7 204.039 75.2919   7
  -3  -2  -7 192.964 78.1320   7
   3   2   8 9208.25 438.380  12
  -3   2  -8 10079.4 607.141   9
  -3   2  -8 8757.19 411.514   7
  -3  -2  -8 9352.23 485.190   7
   3   2   9 4243.98 295.150  12
  -3   2  -9 4742.41 424.989   9
  -3  -2  -9 4402.40 378.937   9
  -3   2  -9 4158.04 285.795   7
  -3  -2  -9 4161.32 327.629   7
  -3   2 -10 8391.19 572.727   9
  -3  -2 -10 7653.71 482.228   9
  -3   2 -10 7872.48 386.628   7
  -3  -2 -10 7175.54 432.366   7
  -3   2 -11 1537.38 267.307   9
  -3  -2 -11 1341.54 214.553   9
  -3  -2 -11 1064.69 176.681   7
  -3  -2 -12 647.968 140.290   7
  -3   2 -12 974.807 227.477   9
  -3  -2 -12 658.392 159.399   9
  -3  -2 -13 7.20955 67.0386   7
  -3   2 -13 203.448 128.486   9
  -3  -2 -13 34.2106 95.2619   9
  -3   2 -14 7780.95 511.423   9
  -3  -2 -14 7603.59 471.418   9
  -3  -2 -14 6835.38 386.306   7
  -3   2 -15 8703.22 517.546   9
  -3  -2 -15 7513.70 450.063   9
  -3  -2 -15 7673.45 385.237   7
  -3  -2 -16 319.777 87.0550   7
  -3   2 -16 563.969 142.293   9
  -3  -2 -16 300.033 108.531   9
  -3  -2 -17 463.933 117.867   9
  -3  -2 -17 642.694 99.7534   7
  -3  -2 -18-44.7816 69.9073   9
  -3  -2 -18 135.695 46.8529   7
  -3  -2 -19 905.953 114.795   9
   3   3 -20 288.034 69.0622   8
   3  -3 -19 3753.61 222.075   8
   3   3 -19 3733.96 219.007   8
   3  -3 -18 561.671 104.812   8
   3   3 -18 516.109 111.748   8
   3  -3 -17 5333.42 298.843   8
   3   3 -16 174.482 91.4683   6
   3  -3 -16 323.834 93.0658   8
   3   3 -15 8482.52 504.173   6
  -3  -3  15 8994.76 410.965  17
   3  -3 -15 9024.85 412.109   8
   3   3 -15 8417.17 410.864  12
   3   3 -14 15321.6 689.356   6
  -3  -3  14 15515.6 581.763  17
   3  -3 -14 15469.4 540.550   8
   3   3 -14 14800.0 573.571  12
   3   3 -13 337.820 96.5376  12
   3   3 -13 507.671 153.356   6
  -3  -3  13 445.074 122.643  17
   3  -3 -13 556.875 123.517   8
   3  -3 -13 463.103 133.224  12
   3  -3 -12 158.486 82.8022  12
   3   3 -12 96.3463 68.0515  12
   3   3 -12 249.566 112.086   6
  -3   3  12 146.316 62.1003  17
  -3  -3  12 209.944 115.397  17
   3  -3 -12 159.413 80.3403   8
   3   3 -11 2367.53 284.392   6
  -3   3  11 2366.22 227.056  17
  -3  -3  11 2302.75 266.815  17
   3  -3 -11 2378.65 218.496   8
   3  -3 -11 2359.81 261.233  12
   3   3 -11 2448.02 247.598  12
   3   3 -10 9993.02 543.256   6
  -3   3  10 9093.84 452.688  17
  -3  -3  10 9428.50 551.536  17
   3  -3 -10 9499.55 408.107   8
   3  -3 -10 8745.65 475.757  12
   3   3 -10 9189.14 472.206  12
  -3  -3   9 4299.43 370.648  17
  -3   3   9 3997.09 304.215  17
   3  -3  -9 4127.81 320.025  12
   3   3  -9 3669.65 303.284  12
  -3  -3   8 2111.34 272.124  17
  -3   3   8 1995.47 223.276  17
   3  -3  -8 1923.77 225.011  12
   3   3  -8 1917.36 210.759  12
  -3  -3   7 2451.74 287.021  17
  -3   3   7 2528.80 253.093  17
   3  -3  -7 2498.30 247.804  12
   3   3  -7 1970.20 214.389  12
  -3   3   6 14437.2 608.414  17
  -3  -3   6 14627.7 693.906  17
   3  -3  -6 12669.5 530.801  12
   3   3  -6 12658.1 544.903  12
  -3   3   5 5636.66 381.451  17
  -3  -3   5 5401.31 428.753  17
   3  -3  -5 4759.01 320.666  12
   3   3  -5 5158.22 344.921  12
   3  -3  -4 175.149 80.9927  12
   3   3  -4 87.1302 68.5346  12
  -3   3   4 164.487 89.0282  17
  -3  -3   4 107.301 92.6702  17
  -3  -3   4 69.1022 52.7513   7
   3   3  -3 4766.21 335.870  12
  -3   3   3 5691.26 383.594  17
  -3  -3   3 5356.45 420.346  17
  -3  -3   3 4813.69 344.967   7
   3  -3  -3 4677.42 307.363  12
   3   3  -2 19352.6 680.075  12
  -3   3   2 23477.3 779.201  17
  -3  -3   2 23238.2 823.449  17
  -3  -3   2 22432.3 715.077   7
   3  -3  -2 19489.5 592.459  12
   3  -3  -1 167.441 60.5263  12
   3   3  -1 147.255 75.3760  12
  -3   3   1 177.595 88.9167  17
  -3  -3   1 275.274 123.291  17
   3   3  -1 431.835 191.925  14
  -3  -3   1 243.795 99.5111   7
   3   3   0 129.883 82.6494  12
  -3   3   0 144.737 112.205   4
  -3   3   0 257.188 114.250  17
  -3  -3   0 165.595 85.4498  17
   3   3   0 31.3174 91.4064  14
  -3   3   0 177.352 77.2131   7
  -3  -3   0 218.959 78.0140   7
   3   3   1 4856.98 344.152  12
  -3   3  -1 4357.13 578.044   4
  -3   3  -1 5523.09 378.654  17
  -3  -3  -1 5087.10 382.951  17
   3  -3   1 5440.60 772.738  14
   3   3   1 5495.76 691.575  14
  -3   3  -1 5174.13 302.867   7
  -3  -3  -1 4988.88 347.013   7
  -3   3  -2 769.915 237.464   4
   3   3   2 827.165 150.080  12
  -3   3  -2 961.618 163.908  17
  -3  -3  -2 1066.01 172.508  17
   3  -3   2 803.300 315.253  14
   3   3   2 1108.18 355.203  14
  -3   3  -2 791.864 121.965   7
  -3  -3  -2 775.491 148.977   7
  -3   3  -3 1263.75 185.725  17
   3   3   3 892.315 147.719  12
  -3   3  -3 888.853 291.927   4
  -3  -3  -3 843.109 137.937  17
  -3   3  -3 888.549 126.989   7
  -3  -3  -3 861.579 153.237   7
  -3   3  -4 10032.7 500.733  17
  -3   3  -4 9432.65 405.226   7
  -3  -3  -4 10127.8 499.270   7
   3   3   5 63.6035 61.0662  12
  -3   3  -5 234.393 89.4278  17
  -3   3  -5 159.619 65.8052   7
  -3  -3  -5 69.1960 71.1980   7
   3   3   6-68.3265 81.1685  12
  -3   3  -6-19.4672 55.8159  17
  -3  -3  -6-1.72641 53.7932   7
  -3  -3  -7 277.522 104.943   7
   3   3   7 260.090 92.2873  12
   3   3   8 2455.28 243.882  12
  -3  -3  -8 2425.03 259.989   7
  -3  -3  -9 257.255 95.7578   7
   3   3   9 160.782 69.4825  12
  -3  -3 -10 603.207 151.647   7
   3   3  10 867.634 144.479  12
   3   3  11 2179.66 215.814  12
  -3   3 -11 2587.10 343.386   9
  -3  -3 -11 2090.10 243.152   9
  -3  -3 -11 1980.17 228.139   7
  -3   3 -12 1629.09 271.275   9
  -3  -3 -12 950.500 167.160   9
  -3  -3 -12 1308.98 192.293   7
  -3  -3 -13 3535.36 309.445   9
  -3  -3 -13 4000.99 308.282   7
  -3  -3 -14 4698.88 352.091   9
  -3  -3 -14 4076.89 322.006   7
  -3  -3 -15 1398.47 185.458   9
  -3  -3 -15 1852.91 200.326   7
  -3  -3 -16 87.3604 64.6612   7
  -3  -3 -16 28.0672 92.2943   9
  -3  -3 -17 800.079 130.483   9
  -3  -3 -17 898.671 123.804   7
  -3  -3 -18 9253.14 362.584   9
  -3  -3 -18 10061.8 342.147   7
   3   4 -20 90.1686 40.5634   8
   3   4 -19 2348.43 168.418   8
   3  -4 -18 316.856 82.4414   8
   3   4 -17 1122.69 183.535   6
   3  -4 -17 958.279 131.639   8
   3   4 -16 36.8854 71.8218   6
   3  -4 -16 34.0354 60.7189   8
   3   4 -15 118.745 55.1239  12
   3   4 -15 28.6720 102.039   6
  -3  -4  15 121.449 51.9200  17
   3  -4 -15 142.032 75.8537   8
  -3  -4  14 1694.08 203.955  17
   3   4 -14 1436.66 212.652   6
   3  -4 -14 1457.92 169.883   8
   3   4 -14 1317.86 163.719  12
   3   4 -13 7824.01 489.900   6
  -3  -4  13 6861.21 438.810  17
   3  -4 -13 7525.19 372.642   8
   3   4 -13 7066.95 387.665  12
   3   4 -12 892.478 155.453  12
   3   4 -12 1066.66 185.325   6
  -3  -4  12 914.462 181.205  17
   3  -4 -12 1067.31 147.859   8
   3  -4 -12 925.181 159.926  12
   3   4 -11 3467.26 327.043   6
  -3   4  11 3494.71 261.937  17
  -3  -4  11 3967.34 345.314  17
   3  -4 -11 3533.51 283.178  16
   3  -4 -11 3691.94 262.815   8
   3  -4 -11 3399.78 300.755  12
   3   4 -11 3341.49 281.358  12
   3   4 -10 5545.04 410.064   6
  -3   4  10 5468.99 342.398  17
  -3  -4  10 5816.81 435.441  17
   3  -4 -10 5960.09 372.047  16
   3  -4 -10 5379.31 363.249  12
   3   4 -10 5344.54 354.391  12
   3  -4  -9 702.823 138.556  12
   3   4  -9 622.191 126.383  12
  -3   4   9 716.946 134.119  17
   3   4  -9 644.167 142.444   6
  -3  -4   9 641.378 173.836  17
  -3   4   8 2031.24 221.963  17
  -3  -4   8 1984.67 271.887  17
   3  -4  -8 1820.28 209.409  12
   3   4  -8 1755.41 199.005  12
  -3   4   7 2086.46 228.131  17
  -3  -4   7 1906.48 279.902  17
   3  -4  -7 1928.44 213.112  12
   3   4  -7 1889.85 210.972  12
  -3  -4   6 2859.35 314.088  17
  -3   4   6 2652.85 257.896  17
   3  -4  -6 2286.67 223.953  12
   3   4  -6 2104.68 223.870  12
   3   4  -5 2953.45 278.721  12
  -3   4   5 3400.67 306.539  17
  -3  -4   5 2904.76 342.910  17
   3  -4  -5 3091.04 254.379  12
   3  -4  -4 812.661 134.778  12
   3   4  -4 639.287 140.229  12
  -3   4   4 987.269 172.344  17
  -3  -4   4 829.390 173.062  17
  -3  -4   4 681.642 136.330   7
   3  -4  -3 92.8437 65.1556  12
   3   4  -3 72.1905 65.2446  12
  -3   4   3 213.262 94.7951  17
  -3  -4   3 1.68315 82.7919  17
  -3  -4   3 160.372 89.2325   7
   3  -4  -2 163.764 92.9819  12
   3   4  -2 19.0152 54.3843  12
  -3  -4   2 233.989 102.613  17
  -3   4   2 216.656 99.2134  17
  -3  -4   2 152.423 86.4822   7
   3   4  -1 16706.3 639.714  12
  -3   4   1 17562.3 680.142  17
  -3  -4   1 16571.9 717.870  17
   3   4  -1 16817.0 1088.80  14
  -3  -4   1 17525.4 633.846   7
   3   4   0 10042.2 504.466  12
  -3   4   0 11281.7 549.877  17
  -3  -4   0 10596.8 503.003   7
  -3  -4   0 10435.7 558.984  17
   3   4   1 1554.53 203.500  12
  -3   4  -1 1649.88 226.359  17
  -3  -4  -1 1464.23 220.660  17
  -3  -4  -1 1468.48 192.718   7
   3   4   2 6656.22 411.814  12
  -3   4  -2 6783.72 432.757  17
  -3  -4  -2 6984.45 428.346  17
  -3  -4  -2 7232.12 416.501   7
   3   4   3-5.50829 52.1734  12
  -3   4  -3 1.32647 71.3703  17
  -3  -4  -3 71.8916 74.4644   7
   3   4   4 217.289 75.1825  12
  -3   4  -4 246.015 117.552  17
  -3  -4  -4 262.260 94.0785   7
   3   4   5 144.061 59.8118  12
  -3   4  -5 171.123 104.615  17
  -3  -4  -5 243.128 96.7779   7
  -3   4  -6 173.991 88.3501  17
  -3  -4  -6 107.298 70.3100   7
  -3  -4  -7 108.322 73.0666   7
  -3   4  -7 210.392 97.9753  17
  -3  -4  -8 112.626 85.5074   7
  -3  -4  -9 3371.45 308.972   7
  -3  -4 -10-52.7264 97.9383   7
  -3  -4 -11 390.506 109.791   7
  -3  -4 -12 21.7702 54.1367   7
   3   4  12-10.1458 49.1300  12
  -3  -4 -13 25.2363 52.7754   7
  -3  -4 -14 2389.68 235.524   7
  -3  -4 -15 76.7381 49.9123   7
  -3  -4 -15 5.95303 76.7858   9
  -3  -4 -16 476.029 96.8091   7
  -3  -4 -16 414.587 104.748   9
  -3  -4 -17 253.576 67.0627   9
  -3  -4 -17 291.055 76.1143   7
  -3  -4 -18 3956.03 208.245   7
   3   5 -19 36.7539 46.8439   8
   3   5 -17 3442.96 285.864   6
   3   5 -16 3624.60 309.346   6
  -3  -5  16 3449.82 230.565  17
   3  -5 -16 3302.56 230.973   8
   3   5 -15 13.9499 85.9181   6
  -3  -5  15 143.225 71.4165  17
   3  -5 -15 82.9578 61.8530   8
   3   5 -14 4786.28 370.570   6
  -3  -5  14 5267.21 347.452  17
   3  -5 -14 4683.95 287.898   8
   3   5 -14 4662.87 280.795  12
   3   5 -13 351.281 96.7824  12
   3   5 -13 358.424 114.607   6
  -3  -5  13 500.188 129.989  17
   3  -5 -13 319.868 91.9497   8
   3   5 -12 519.626 113.193  12
   3   5 -12 642.527 155.680   6
  -3  -5  12 469.842 121.101  17
   3  -5 -12 677.125 121.598  16
   3  -5 -12 564.559 113.398   8
   3   5 -11 5086.10 398.162   6
  -3  -5  11 5272.34 434.032  17
  -3   5  11 5016.15 304.612  17
   3  -5 -11 5642.37 345.188  16
   3   5 -11 5020.94 330.337  12
   3   5 -10 11859.2 590.274   6
  -3   5  10 10510.2 466.328  17
   3  -5 -10 12440.9 523.175  16
   3  -5 -10 10455.6 500.956  12
   3   5 -10 9854.11 475.251  12
  -3  -5  10 11912.0 623.411  17
  -3   5   9 1054.90 155.952  17
   3   5  -9 1209.75 190.421   6
  -3  -5   9 1299.37 216.492  17
   3  -5  -9 1218.34 179.902  16
   3  -5  -9 1188.11 173.698  12
   3   5  -9 1001.97 158.148  12
   3   5  -8 1104.69 155.093  12
  -3   5   8 1442.86 190.141  17
  -3  -5   8 1306.83 230.216  17
   3  -5  -8 1204.18 174.320  12
   3  -5  -7 539.415 119.196  12
   3   5  -7 528.734 107.209  12
  -3   5   7 928.049 161.119  17
  -3  -5   7 646.639 175.969  17
   3  -5  -6 167.173 69.2192  12
   3   5  -6 89.6526 75.3716  12
  -3   5   6 205.283 86.6505  17
  -3  -5   6-18.6586 85.9008  17
   3   5  -5 1016.32 171.665  12
  -3   5   5 1242.72 186.678  17
  -3  -5   5 982.460 198.838  17
   3  -5  -5 1092.81 156.102  12
   3   5  -4 5359.37 367.688  12
  -3   5   4 5707.23 388.679  17
  -3  -5   4 5629.32 352.975   7
   3  -5  -4 4960.66 310.365  12
   3   5  -3 749.969 154.396  12
  -3   5   3 846.918 159.298  17
  -3  -5   3 785.125 185.194  17
  -3  -5   3 687.789 129.847   7
   3   5  -2 2838.33 276.579  12
  -3   5   2 3530.36 314.102  17
  -3  -5   2 3055.82 324.239  17
  -3  -5   2 3117.84 264.114   7
   3   5  -1 30.9586 64.9302  12
  -3   5   1 139.009 110.448  17
  -3  -5   1 20.5911 65.6575  17
  -3  -5   1 71.3112 61.0498   7
   3   5   0 213.169 79.0937  12
  -3   5   0 262.966 102.463  17
  -3  -5   0 215.175 102.734  17
  -3  -5   0 278.948 98.2321   7
   3   5   1 1730.23 223.873  12
  -3   5  -1 2270.06 254.778  17
  -3  -5  -1 1736.93 220.065  17
  -3  -5  -1 1897.57 219.867   7
   3   5   2 2727.93 276.574  12
  -3   5  -2 3266.63 295.628  17
  -3  -5  -2 3333.72 293.908  17
  -3  -5  -2 3251.43 283.363   7
   3   5   3 9295.42 505.178  12
  -3   5  -3 9320.42 500.505  17
  -3  -5  -3 9654.68 485.727   7
   3   5   4 3379.48 315.333  12
  -3  -5  -4 3945.45 317.734   7
  -3   5  -4 3496.64 307.304  17
  -3   5  -5-6.18833 59.5914  17
  -3  -5  -5-4.75473 63.2455   7
  -3   5  -6 589.211 150.181  17
  -3  -5  -6 860.690 159.651   7
  -3   5  -7 196.923 102.457  17
  -3  -5  -7 336.229 112.394   7
  -3  -5  -8 11532.1 545.703   7
  -3  -5  -9 17.9657 66.4191   7
  -3  -5 -10 1339.07 191.655   7
  -3  -5 -11 2896.70 277.160   7
  -3  -5 -12 782.061 148.365   7
  -3  -5 -13 2643.48 240.723   7
  -3  -5 -14 59.4382 57.0388   7
   3   5  14 26.5335 37.4649  12
  -3  -5 -15 5809.79 338.732   7
  -3  -5 -16 2289.51 203.870   7
  -3  -5 -17 867.756 109.924   7
  -3  -5 -18 4356.01 208.035   7
   3   6 -19 482.967 70.8640   8
   3   6 -18 267.244 78.4384   6
   3   6 -17 1610.46 185.197   6
   3   6 -16 80.8396 76.5594   6
  -3  -6  16 56.3009 43.6080  17
   3   6 -15 1765.61 214.411   6
  -3  -6  15 1921.46 189.253  17
   3   6 -14 5183.72 377.519   6
  -3  -6  14 5579.98 345.733  17
   3   6 -13 435.977 122.189   6
  -3  -6  13 432.838 121.848  17
   3  -6 -13 416.932 90.1656  16
   3   6 -12 337.494 82.9842  12
   3   6 -12 233.237 89.7548   6
  -3  -6  12 318.886 99.8205  17
   3  -6 -12 349.987 101.012  16
   3   6 -11 1911.35 244.308   6
  -3  -6  11 1945.73 262.119  17
   3  -6 -11 1886.50 211.740  16
   3   6 -11 1766.55 188.268  12
   3   6 -10 431.143 100.056  12
  -3   6  10 360.284 94.6871  17
   3   6 -10 433.618 116.094   6
  -3  -6  10 368.556 132.844  17
   3  -6 -10 413.960 112.322  16
   3   6  -9-28.4770 46.3494  12
  -3   6   9 63.5361 54.2807  17
   3   6  -9-26.4253 69.7249   6
  -3  -6   9-21.5492 86.8775  17
   3  -6  -9 65.2575 57.6093  16
  -3   6   8 3868.43 306.038  17
   3  -6  -8 4662.48 339.506  16
  -3  -6   8 3704.78 390.517  17
   3   6  -8 3609.88 279.973  12
   3   6  -7 561.803 104.233  12
  -3  -6   7 599.875 169.670  17
  -3   6   7 657.281 144.691  17
   3  -6  -7 647.875 136.428  12
   3  -6  -6 140.697 80.1988  12
   3   6  -6-16.6739 60.7103  12
  -3   6   6 21.2934 50.9968  17
  -3  -6   6-40.0103 91.4810  17
   3   6  -5 1177.64 178.476  12
  -3   6   5 1114.06 175.301  17
  -3  -6   5 705.207 173.513  17
   3  -6  -5 969.834 149.446  12
   3   6  -4 2159.98 242.229  12
  -3   6   4 2367.13 245.167  17
  -3  -6   4 1721.51 279.851  17
   3   6  -3 127.629 60.3362  12
  -3   6   3 241.299 102.376  17
  -3  -6   3 153.892 94.1705  17
  -3  -6   3 111.781 49.7956   7
   3   6  -2 15381.0 618.554  12
  -3   6   2 15663.2 634.674  17
  -3  -6   2 13601.0 691.515  17
  -3  -6   2 14416.6 563.860   7
   3   6  -1 888.412 161.513  12
  -3   6   1 1233.49 188.303  17
  -3  -6   1 908.900 197.698  17
  -3  -6   1 1065.07 153.480   7
   3   6   0 1595.78 207.781  12
  -3  -6   0 1683.11 232.650  17
  -3   6   0 1655.39 219.769  17
  -3  -6   0 1511.65 199.327   7
   3   6   1 16971.3 671.214  12
  -3   6  -1 17344.8 675.952  17
  -3  -6  -1 15483.0 665.632  17
  -3  -6  -1 16830.5 625.798   7
   3   6   2 7035.26 432.532  12
  -3   6  -2 7180.29 440.743  17
  -3  -6  -2 6300.51 409.022  17
  -3  -6  -2 7170.76 408.111   7
   3   6   3 4178.57 336.070  12
  -3   6  -3 4144.82 340.604  17
  -3  -6  -3 4025.47 315.383   7
  -3   6  -4 1938.16 224.988  17
  -3  -6  -4 1903.48 217.700   7
  -3   6  -5 4962.82 379.743  17
  -3  -6  -5 5738.39 370.751   7
  -3   6  -6 202.172 98.9304  17
  -3  -6  -6 156.040 72.3110   7
  -3  -6  -7 1516.55 215.000   7
  -3  -6  -8 5526.41 373.307   7
  -3  -6  -9 175.313 79.9696   7
  -3  -6 -10 366.193 117.599   7
  -3  -6 -11 7488.07 418.997   7
  -3  -6 -12 618.266 123.932   7
  -3  -6 -13 1290.45 170.575   7
   3   6  14 1295.85 151.874  12
  -3  -6 -14 1415.05 166.877   7
   3   6  15 62.4703 33.1199  12
  -3  -6 -15 78.5284 52.9675   7
  -3  -6 -16 999.555 123.148   7
  -3  -6 -17 152.455 49.7584   7
  -3  -6 -18 40.3742 25.6462   7
   3   7 -18 3248.43 212.562   6
   3   7 -17 20.8922 43.7900   6
   3   7 -16-1.67486 48.6344   6
  -3  -7  16 42.1138 38.9125  17
   3   7 -15 148.863 58.8812   6
  -3  -7  15 189.552 76.3725  17
   3   7 -14 456.496 105.261   6
  -3  -7  14 502.661 110.224  17
   3   7 -13 58.7689 81.6748   6
  -3  -7  13 116.916 85.2740  17
   3  -7 -13-67.2843 50.4849  16
   3   7 -12 2756.24 275.465   6
  -3  -7  12 2923.41 289.092  17
   3  -7 -12 2827.71 236.565  16
   3   7 -11 524.121 97.6231  12
   3   7 -11 706.788 149.629   6
  -3  -7  11 652.400 152.712  17
   3  -7 -11 693.709 134.712  16
   3   7 -10 3579.60 315.730   6
  -3   7  10 3142.15 235.744  17
  -3  -7  10 3539.35 337.149  17
   3  -7 -10 3762.53 290.928  16
   3   7 -10 3141.66 237.444  12
   3   7  -9 396.253 90.4689  12
  -3   7   9 466.816 101.320  17
   3   7  -9 214.408 102.946   6
  -3  -7   9 447.060 146.806  17
   3  -7  -9 352.971 109.889  16
   3   7  -8 4675.83 357.981   6
  -3   7   8 4335.92 307.058  17
  -3  -7   8 4028.95 379.708  17
   3  -7  -8 4918.98 345.673  16
   3   7  -8 3857.59 281.880  12
   3   7  -7 960.405 144.647  12
  -3   7   7 1139.51 173.379  17
   3  -7  -7 1367.66 188.157  16
  -3  -7   7 733.993 178.511  17
  -3  -7   6 2863.74 334.868  17
  -3   7   6 3309.76 290.890  17
   3   7  -6 3099.66 267.161  12
   3   7  -5 1725.02 200.355  12
  -3   7   5 1699.73 211.916  17
  -3  -7   5 1206.62 225.934  17
   3   7  -4 2999.04 272.127  12
  -3   7   4 3235.62 292.875  17
  -3  -7   4 2408.48 308.349  17
   3   7  -3 340.543 104.298  12
  -3   7   3 476.141 124.287  17
  -3  -7   3 279.053 110.296  17
  -3  -7   3 352.271 91.1920   7
   3   7  -2 948.897 159.455  12
  -3   7   2 1017.03 175.968  17
  -3  -7   2 684.036 164.362  17
  -3  -7   2 742.872 125.858   7
   3   7  -1 11756.9 551.211  12
  -3   7   1 12224.6 572.547  17
  -3  -7   1 11523.2 601.834  17
  -3  -7   1 11763.9 488.746   7
   3   7   0 32268.2 908.354  12
  -3   7   0 32024.2 930.089  17
  -3  -7   0 31510.2 805.076   7
   3   7   1 4273.32 343.599  12
  -3   7  -1 5062.29 371.369  17
  -3  -7  -1 3881.33 336.848  17
  -3  -7  -1 4480.24 312.502   7
   3   7   2 11922.9 574.289  12
  -3   7  -2 12373.5 587.580  17
  -3  -7  -2 12905.7 524.156   7
   3   7   3 213.491 86.4562  12
  -3   7  -3 443.067 126.702  17
  -3  -7  -3 236.604 82.7714   7
  -3   7  -4 1414.40 207.891  17
  -3  -7  -4 1358.17 177.718   7
  -3   7  -5 1438.96 225.074  17
  -3  -7  -5 1777.29 205.903   7
  -3   7  -6 9135.01 470.465   5
  -3  -7  -6 11395.3 508.198   7
  -3  -7  -7 3588.26 300.711   7
  -3  -7  -8 3627.20 295.541   7
  -3  -7  -9 3883.33 296.928   7
  -3  -7 -10 367.551 100.049   7
  -3  -7 -11 526.881 112.940   7
  -3  -7 -12 1057.94 148.599   7
  -3  -7 -13-13.2504 46.6819   7
   3   7  14-49.0152 48.9279  12
  -3  -7 -14-19.6215 39.5442   7
   3   7  15 19.2803 31.2990  12
  -3  -7 -15-52.8107 45.5696   7
  -3  -7 -16 217.171 57.6268   7
  -3  -7 -17-18.6430 25.2014   7
   3   8 -17 3074.15 206.959   6
   3   8 -16 6444.52 327.239   6
  -3  -8  16 5922.97 254.423  17
   3   8 -15 1449.04 170.437   6
  -3  -8  15 1369.00 152.458  17
   3   8 -14 1517.56 182.343   6
  -3  -8  14 1438.50 179.937  17
   3  -8 -14 997.865 113.169  16
   3   8 -13 751.159 140.335   6
  -3  -8  13 676.171 133.251  17
   3  -8 -13 559.308 98.1651  16
  -3  -8  12 1273.21 206.351  17
   3   8 -12 1087.06 174.416   6
   3  -8 -12 1144.13 155.297  16
   3   8 -11 134.186 71.6680   6
  -3  -8  11 316.124 111.941  17
   3  -8 -11 219.440 80.5123  16
  -3   8  11 105.073 64.3296   5
   3   8 -10 327.884 99.9948   6
  -3  -8  10 348.430 126.725  17
   3  -8 -10 425.255 113.503  16
   3   8  -9 296.827 70.3466  12
  -3   8   9 305.907 79.0514  17
   3   8  -9 301.313 91.5924   6
  -3  -8   9 341.335 129.465  17
   3  -8  -9 267.177 92.7562  16
   3   8  -8-6.83698 43.9895  12
  -3   8   8 55.8639 53.6910  17
   3   8  -8-94.8540 63.8069   6
  -3  -8   8 143.233 90.8112  17
   3  -8  -8 21.4371 69.7441  16
  -3   8   7 6833.75 399.701  17
  -3  -8   7 6717.83 477.057  17
   3   8  -7 6107.78 346.422  12
   3   8  -6 164.193 53.9272  12
  -3   8   6 249.812 90.2967  17
  -3  -8   6 418.861 148.963  17
   3  -8  -6 236.598 96.8437  16
   3   8  -5 5415.34 338.730  12
  -3   8   5 5785.07 371.714  17
  -3  -8   5 5220.87 422.914  17
   3  -8  -5 5921.69 374.258  16
   3   8  -4 604.799 132.791  12
  -3   8   4 735.727 146.892  17
  -3  -8   4 482.508 137.154  17
   3   8  -3 968.623 162.507  12
  -3  -8   3 755.261 174.245  17
   3   8  -2 661.119 144.769  12
  -3   8   2 726.888 156.992  17
  -3  -8   2 549.334 145.994  17
  -3  -8   2 589.472 103.398   7
   3   8  -1 6373.12 397.424  12
  -3   8   1 6409.09 413.624  17
  -3  -8   1 4962.30 395.908  17
  -3  -8   1 5458.73 316.702   7
   3   8   0-41.8298 57.6972  12
  -3   8   0 127.394 99.6459  17
  -3  -8   0 184.786 104.637  17
  -3  -8   0-3.69204 55.0910   7
   3   8   1 5072.94 363.153  12
  -3   8  -1 5322.18 394.138  17
  -3  -8  -1 4416.78 342.017  17
  -3  -8  -1 4881.49 307.826   7
   3   8   2-66.5115 80.3977  12
  -3   8  -2 20.7485 70.5594  17
  -3  -8  -2 99.4709 73.0399   7
   3   8   3 772.342 155.318  12
  -3   8  -3 964.914 182.122  17
  -3  -8  -3 825.125 138.596   7
  -3   8  -4 5606.93 389.315   5
  -3  -8  -4 6103.83 348.694   7
  -3   8  -5 83.4228 79.8254   5
  -3  -8  -5 126.111 65.1256   7
  -3   8  -6 150.932 76.1513   5
  -3  -8  -6 278.855 83.1816   7
  -3  -8  -7 650.245 124.021   7
  -3  -8  -8 5123.90 318.949   7
  -3  -8  -9 923.316 141.788   7
  -3  -8 -10 575.693 114.481   7
  -3  -8 -11 562.350 99.5730   7
  -3  -8 -12 163.595 65.8254   7
  -3  -8 -13 338.851 80.3768   7
   3   8  14-34.8131 31.2130  12
  -3  -8 -14 13.1588 30.8584   7
   3   8  15 86.9369 35.6805  12
  -3  -8 -15 39.0470 27.3413   7
  -3  -8 -16 22.7256 23.3018   7
   3   9 -16 313.577 68.3447   6
   3   9 -15 1224.84 139.673   6
  -3  -9  15 1152.73 126.368  17
   3   9 -14 489.710 100.218   6
  -3  -9  14 396.452 87.5340  17
   3  -9 -14 238.285 61.3128  16
   3   9 -13-4.93446 49.4411   6
  -3  -9  13 36.9638 57.1572  17
   3  -9 -13 54.7755 36.9520  16
   3   9 -12 1048.33 149.686   6
  -3  -9  12 925.550 158.986  17
   3  -9 -12 995.519 130.489  16
   3   9 -11-12.3980 70.0906   6
  -3  -9  11 85.3079 68.8773  17
   3  -9 -11 71.5298 63.7585  16
  -3   9  11 126.319 58.6498   5
   3   9 -10 10030.0 490.258   6
  -3  -9  10 9430.45 527.652  17
   3  -9 -10 9421.09 428.622  16
   3   9  -9 2497.67 253.442   6
  -3  -9   9 2347.85 277.070  17
   3  -9  -9 2441.79 230.343  16
  -3   9   9 1711.74 186.593   5
   3   9  -8 1159.44 177.857   6
  -3  -9   8 955.668 202.112  17
   3  -9  -8 1162.75 168.946  16
  -3   9   8 856.605 144.715   5
  -3  -9   7 3592.14 341.763  17
   3  -9  -7 4097.83 299.985  16
   3   9  -7 3009.16 216.888  12
   3   9  -6 479.536 100.507  12
  -3   9   6 732.068 138.963  17
  -3  -9   6 646.126 148.213  17
   3  -9  -6 799.778 148.526  16
  -3   9   5 9205.39 468.141  17
  -3  -9   5 8278.55 513.373  17
   3   9  -5 8308.06 402.132  12
   3   9  -4 7719.28 392.204  12
  -3   9   4 8300.62 449.946  17
   3  -9  -4 8878.80 453.522  16
   3   9  -3 8512.58 427.127  12
  -3   9   3 8970.85 480.748  17
   3  -9  -3 9451.84 461.257  16
   3   9  -2 233.751 76.4988  12
  -3   9   2 366.163 118.694  17
  -3  -9   2 262.019 104.465  17
   3  -9  -2 394.870 121.080  16
   3   9  -1 1569.31 186.874  12
  -3   9   1 1459.72 224.255  17
  -3  -9   1 1214.42 204.080  17
   3   9   0 3475.81 291.053  12
  -3  -9   0 3253.35 300.134  17
   3   9   1-54.7328 49.2395  12
  -3   9  -1 7.68612 72.1268   5
  -3  -9  -1 75.8285 47.8207   7
   3   9   2 16.4162 55.4778  12
  -3   9  -2 18.1884 64.9995   5
  -3  -9  -2 54.8604 51.2569   7
   3   9   3 58.5493 59.2048  12
  -3   9  -3 113.490 69.9326   5
  -3  -9  -3 69.7044 41.9659   7
   3   9   4 1012.06 161.006  12
  -3   9  -4 709.497 143.901   5
  -3  -9  -4 710.742 116.913   7
   3   9   5 198.835 86.9569  12
  -3   9  -5 148.296 80.5698   5
  -3  -9  -5 211.283 74.3388   7
  -3   9  -6 17.3410 55.4901   5
  -3  -9  -6 1.08652 36.0061   7
  -3  -9  -7-23.4457 43.2907   7
  -3  -9  -8 1997.67 182.753   7
  -3  -9  -9 1517.35 157.817   7
  -3  -9 -10 4403.11 257.005   7
  -3  -9 -11 535.698 91.5132   7
  -3  -9 -12 1152.70 126.959   7
   3   9  13 958.031 123.440  12
  -3  -9 -13 1015.33 105.713   7
   3   9  14 65.0213 42.0713  12
  -3  -9 -14 100.067 35.1667   7
   3  10 -14 48.3978 51.0849   6
  -3 -10  14 52.0924 42.3320  17
   3 -10 -14 97.3689 37.9586  16
   3  10 -13 1043.85 132.188   6
  -3 -10  13 1000.40 130.607  17
   3 -10 -13 801.017 98.2416  16
  -3 -10  12 1107.19 159.590  17
   3  10 -12 1019.97 137.849   6
   3 -10 -12 706.867 106.544  16
   3  10 -11 151.312 62.4292   6
  -3 -10  11 83.9777 65.4157  17
   3 -10 -11 87.7798 52.8042  16
   3  10 -10 1859.32 199.092   6
  -3 -10  10 2212.95 236.668  17
   3 -10 -10 1935.98 178.428  16
   3  10  -9 1057.90 154.909   6
  -3 -10   9 1324.96 191.218  17
   3 -10  -9 1242.16 150.054  16
  -3  10   9 699.912 109.049   5
   3  10  -8 126.800 59.7816   6
  -3 -10   8 207.145 101.398  17
   3 -10  -8 87.1039 52.5238  16
  -3  10   8 49.8827 66.0563   5
   3  10  -7 1114.49 162.960   6
  -3 -10   7 729.580 158.961  17
   3 -10  -7 1248.10 164.776  16
  -3  10   7 846.365 133.800   5
   3 -10  -6 7980.56 407.329  16
  -3  10   6 6861.62 378.275   5
  -3 -10   5 7719.39 469.158  17
   3 -10  -5 10630.0 467.807  16
  -3  10   5 9563.08 454.950   5
   3  10  -5 8624.39 367.750  12
   3  10  -4 309.291 83.6574  12
  -3 -10   4 251.290 102.194  17
   3 -10  -4 470.834 111.390  16
  -3  10   4 461.940 110.459   5
   3  10  -3 121.463 58.6668  12
  -3 -10   3 82.7351 91.3203  17
   3 -10  -3 56.9045 61.1459  16
  -3  10   3-15.2394 66.5381   5
   3  10  -2 168.204 66.9717  12
  -3 -10   2 151.507 103.462  17
  -3  10   2 226.248 83.6743   5
   3  10  -1 12382.9 497.353  12
   3 -10  -1 12537.4 501.211  16
  -3  10   1 13734.1 558.489   5
   3  10   0 502.668 111.764  12
  -3 -10   0 434.781 117.671  17
   3 -10   0 581.674 119.251  16
  -3  10   0 650.250 136.705   5
   3  10   1-109.240 63.9145  12
  -3  10  -1-129.029 78.5870   5
   3  10   2 2136.82 222.679  12
  -3  10  -2 1914.56 222.719   5
   3  10   3 351.388 88.7849  12
   3 -10   3 237.811 77.1715  16
  -3  10  -3 330.600 90.6139   5
   3 -10   4 205.896 67.4973  16
  -3  10  -4 260.029 87.7306   5
   3  10   5 91.2230 61.1429  12
  -3  10  -5 91.3311 72.4317   5
   3  10   6 45.7779 58.8577  12
  -3  10  -6 65.7797 52.0177   5
  -3 -10  -6 102.482 44.3919   7
   3  10   7-63.0353 59.6260  12
  -3 -10  -7 35.2860 36.1405   7
  -3 -10  -8 223.879 61.4349   7
  -3 -10  -9 155.734 49.3438   7
   3  10  10 89.8574 53.6059  12
  -3 -10 -10 110.203 43.5426   7
   3  10  11 266.132 78.5580  12
  -3 -10 -11 328.839 59.7258   7
   3  10  12 26.1637 33.2829  12
  -3 -10 -12 39.5349 26.2683   7
   3  10  13 525.558 87.3604  12
  -3 -11  13 683.831 98.4587  17
   3 -11 -13 503.194 66.6305  16
   3  11 -12 3118.22 199.652   6
  -3 -11  12 3234.36 220.983  17
   3 -11 -12 2641.41 165.437  16
   3  11 -11 834.304 110.605   6
  -3 -11  11 667.486 118.748  17
   3 -11 -11 718.668 100.094  16
   3  11 -10 653.846 105.730   6
  -3 -11  10 610.908 131.634  17
   3 -11 -10 631.883 102.116  16
  -3  11  10 301.174 58.6917   5
   3  11  -9 403.295 91.6407   6
  -3 -11   9 347.354 106.048  17
   3 -11  -9 338.325 79.3279  16
  -3  11   9 192.354 55.1071   5
   3  11  -8 784.169 120.744   6
  -3 -11   8 743.508 146.426  17
   3 -11  -8 910.932 126.679  16
  -3  11   8 699.902 106.857   5
  -3 -11   7 6450.23 388.976  17
  -3  11   7 5945.38 306.564   5
  -3 -11   6 334.184 98.6525  17
   3 -11  -6 159.512 67.0976  16
  -3  11   6 253.425 75.5333   5
  -3 -11   5 50.2806 62.2551  17
   3 -11  -5 85.5707 67.0858  16
  -3  11   5 49.4292 66.3822   5
  -3 -11   4 2184.93 244.157  17
   3 -11  -4 3200.52 238.545  16
  -3  11   4 2795.47 235.862   5
   3  11  -4 2563.20 181.542  12
   3  11  -3 2540.39 193.795  12
  -3 -11   3 2188.50 252.381  17
  -3  11   3 2813.80 238.516   5
   3  11  -2 1454.50 153.319  12
  -3 -11   2 1332.26 175.995  17
  -3  11   2 1589.29 183.981   5
   3  11  -1 10550.7 414.363  12
   3 -11  -1 10766.8 430.120  16
  -3  11   1 11010.6 466.736   5
   3  11   0-55.8903 47.2401  12
   3 -11   0 121.301 67.4020  16
  -3  11   0 199.424 91.5180   5
   3  11   1 761.510 118.683  12
   3 -11   1 1101.54 143.689  16
  -3  11  -1 783.887 127.200   5
   3  11   2 3024.71 237.128  12
   3 -11   2 2645.83 199.575  16
  -3  11  -2 2443.52 222.827   5
   3  11   3 664.968 113.738  12
   3 -11   3 618.690 98.2467  16
  -3  11  -3 537.830 106.031   5
   3  11   4 2760.58 238.537  12
  -3  11  -4 2100.83 193.676   5
   3  11   5-85.9138 56.6453  12
  -3  11  -5-31.2984 43.0936   5
   3  11   6-29.9447 50.4811  12
  -3  11  -6 3.15258 38.9595   5
   3  11   7-1.44419 41.2567  12
   3  11   8 2219.55 209.734  12
   3  11   9 159.219 60.2011  12
   3  11  10 321.895 72.3906  12
   3  11  11 1388.42 131.505  12
   3  11  12 73.6372 38.0688  12
  -3 -12  11 6.73491 35.3021  17
   3 -12 -11 122.065 41.1112  16
  -3 -12  10 3663.30 233.689  17
   3 -12 -10 3076.03 183.928  16
  -3 -12   9 5.02767 48.4094  17
   3 -12  -9-36.7886 39.1671  16
  -3 -12   8 543.914 101.512  17
   3 -12  -8 473.191 88.1872  16
  -3  12   8 264.050 63.7589   5
  -3 -12   7 1294.32 169.571  17
   3 -12  -7 1360.71 140.598  16
  -3  12   7 901.822 108.379   5
  -3 -12   6 2598.21 229.575  17
   3 -12  -6 3014.47 208.732  16
  -3  12   6 2397.96 177.373   5
  -3 -12   5 205.752 71.1956  17
   3 -12  -5 216.161 70.6813  16
  -3  12   5 324.714 81.5306   5
  -3 -12   4-56.2869 65.7464  17
   3 -12  -4 77.8579 54.7571  16
  -3  12   4 50.2682 50.3629   5
  -3 -12   3 843.651 130.475  17
   3 -12  -3 992.166 126.735  16
  -3  12   3 699.696 111.963   5
  -3 -12   2 4727.58 284.794  17
  -3  12   2 5268.08 290.763   5
   3  12  -1 6486.95 276.741  12
   3 -12  -1 6702.14 298.151  16
  -3  12   1 5718.54 307.324   5
   3  12   0 117.394 48.8316  12
  -3  12   0-49.5068 44.3837   5
   3  12   1 2674.97 189.467  12
   3 -12   1 2457.74 167.297  16
  -3  12  -1 2475.17 197.467   5
   3  12   2 117.377 47.6347  12
  -3  12  -2 118.609 60.0687   5
   3  12   3 6911.07 311.320  12
  -3  12  -3 5301.20 276.780   5
   3  12   4 329.153 77.1669  12
  -3  12  -4 208.920 59.2401   5
   3  12   5 6626.57 303.905  12
  -3  12  -5 4901.80 240.377   5
   3  12   6-62.5060 39.5120  12
  -3  12  -6-6.72398 36.8232   5
   3  12   7 2798.74 199.428  12
   3  12   8 44.7076 28.3490  12
   3  12   9 979.328 108.761  12
   3  12  10-12.7719 26.5355  12
   3 -13  -9 973.452 93.1665  16
  -3 -13   8 78.7685 42.1681  17
   3 -13  -8 55.5591 34.2845  16
  -3 -13   7 14.2470 38.3081  17
   3 -13  -7-9.19187 27.1678  16
  -3  13   7-1.07997 26.7174   5
  -3 -13   6 974.976 118.039  17
   3 -13  -6 802.761 99.3533  16
  -3  13   6 800.194 91.9822   5
  -3 -13   5 226.253 64.0961  17
   3 -13  -5 199.497 57.6678  16
  -3  13   5 199.400 55.3526   5
  -3 -13   4 858.067 104.151  17
   3 -13  -4 775.028 103.298  16
  -3  13   4 725.468 100.343   5
  -3 -13   3 61.9696 38.1267  17
   3 -13  -3 141.392 47.8237  16
  -3  13   3 32.5274 39.2186   5
   3 -13  -2 723.690 92.0257  16
  -3  13   2 571.550 94.0487   5
   3 -13  -1 70.2358 43.4434  16
  -3  13   1 28.7279 45.7750   5
   3 -13   0 450.773 73.9788  16
  -3  13   0 200.118 64.3929   5
   3  13   1 5920.76 216.841  12
  -3  13  -1 5406.56 259.813   5
   3  13   2 7055.71 244.022  12
  -3  13  -2 6579.42 275.431   5
   3  13   3 3496.60 176.969  12
  -3  13  -3 2999.10 181.656   5
   3  13   4 69.4358 33.2131  12
  -3  13  -4 36.5125 35.3300   5
   3  13   5 2220.38 142.333  12
  -3  13  -5 1435.49 107.856   5
   3  13   6 784.558 85.4899  12
   3  13   7 112.741 36.7873  12
  -3  14   3 292.160 54.9915   5
  -3  14   2 1840.06 125.864   5
  -3  14   1 1271.72 108.246   5
  -3  14   0 1520.45 114.577   5
  -3  14  -1 477.978 67.2873   5
  -3  14  -2 354.023 58.7646   5
  -4   0  13 76.5267 41.5877  17
  -4   0  12 5153.54 246.673  17
   4   0 -12 5192.13 277.927  12
   4   0 -11 74.2340 55.3772  12
  -4   0  11 148.268 70.9501  17
  -4   0  10 1390.58 162.772  17
   4   0 -10 1529.40 166.432  12
   4   0  -9 59.7717 48.0536  12
  -4   0   9 14.0854 46.7457  17
  -4   0   8 2903.59 249.543  17
   4   0  -8 2718.56 232.812  12
   4   0  -7 24.5090 47.4562  12
  -4   0   7 101.696 71.0090  17
  -4   0   6 5425.25 353.710  17
   4   0  -6 4610.32 307.323  12
   4   0  -5 21.8637 77.8146  12
  -4   0   5 19.0415 81.7486  17
  -4   0   4 4932.64 339.791  17
   4   0  -4 4243.65 295.448  12
   4   0  -3 5.05439 52.6455  12
  -4   0   3 43.7104 73.3913  17
   4   0  -2-53.5261 45.4585  12
  -4   0   2-6.95423 64.6745  17
   4   0  -1 21.2771 41.5757  12
  -4   0   1 21.4880 75.8205  17
   4   0   0 80.8879 51.3608  12
  -4   0   0 122.945 75.0597  17
   4   0   1 84.6953 74.8452  12
  -4   0  -1 183.878 98.7482  17
  -4   0  -2 3495.12 270.770  17
   4   0   2 3255.76 224.011  12
  -4   0  -3-23.4872 47.7937  17
  -4   0  -4 4832.76 289.797  17
  -4   0  -4 4740.62 298.768   7
  -4   0  -5 45.6699 47.8538   7
  -4   0  -6 1900.43 180.799   7
  -4   0  -7 82.8767 60.1974   7
  -4   0  -8 4400.63 247.980   7
  -4   0  -9 106.147 54.9176   7
  -4   0 -10 16663.4 412.932   7
  -4   0 -11 146.559 42.0778   7
  -4  -1  13 250.891 54.9283  17
   4   1 -12 699.029 106.430  12
  -4   1  12 496.981 75.8749  17
  -4  -1  12 601.867 95.7862  17
  -4   1  11 6646.60 305.628  17
  -4  -1  11 7081.00 325.510  17
   4  -1 -11 7223.09 339.683  12
   4   1 -11 7004.42 335.318  12
  -4   1  10 1601.20 164.017  17
  -4  -1  10 1673.71 176.667  17
   4  -1 -10 1534.89 165.018  12
   4   1 -10 1751.48 179.148  12
  -4   1   9 4368.86 282.323  17
  -4  -1   9 4054.57 282.737  17
   4  -1  -9 4264.96 278.443  12
   4   1  -9 3822.98 268.368  12
  -4   1   8 3527.25 265.769  17
  -4  -1   8 3553.66 272.551  17
   4  -1  -8 3251.49 247.052  12
   4   1  -8 3215.57 248.453  12
  -4   1   7 2255.43 226.386  17
  -4  -1   7 2009.04 213.658  17
   4  -1  -7 1904.08 186.947  12
   4   1  -7 1925.40 201.874  12
   4  -1  -6 17.4366 41.7245  12
   4   1  -6 75.7644 62.5209  12
  -4   1   6 81.0256 69.8163  17
  -4  -1   6-3.65985 57.3858  17
   4  -1  -5 834.386 129.409  12
   4   1  -5 897.995 140.856  12
  -4   1   5 1189.98 172.326  17
  -4  -1   5 860.260 145.523  17
   4  -1  -4 31.6359 52.5203  12
   4   1  -4 132.323 70.3013  12
  -4   1   4 126.495 101.961  17
  -4  -1   4 26.3671 67.4383  17
  -4   1   3 1176.07 174.479  17
  -4  -1   3 1137.67 176.090  17
   4  -1  -3 1217.43 155.484  12
   4   1  -3 1022.21 151.543  12
  -4   1   2 1051.86 191.470  17
  -4  -1   2 795.413 164.535  17
   4  -1  -2 827.033 146.973  12
   4   1  -2 916.794 143.141  12
  -4   1   1 3224.34 288.294  17
  -4  -1   1 3022.91 273.310  17
   4  -1  -1 2839.40 225.028  12
   4   1  -1 2553.44 226.066  12
   4  -1   0 628.832 108.236  12
   4   1   0 672.276 114.478  12
  -4   1   0 796.841 140.878  17
  -4  -1   0 730.013 138.285  17
   4   1   1 857.857 125.317  12
  -4   1  -1 1063.50 166.077  17
  -4  -1  -1 1195.71 177.787  17
   4  -1   1 896.187 121.041  12
  -4   1  -2 1299.71 168.090  17
  -4  -1  -2 1143.20 154.939  17
   4   1   2 1110.70 133.994  12
  -4   1  -3 963.109 142.940  17
  -4  -1  -3 976.326 128.095  17
  -4  -1  -3 958.293 143.352   7
   4   1   3 783.646 109.886  12
  -4   1  -4 2106.08 195.985  17
  -4  -1  -4 2480.42 226.747   7
   4   1   4 2450.10 182.529  12
  -4  -1  -5 1707.94 182.696   7
  -4  -1  -6 556.090 101.312   7
  -4  -1  -7 1200.94 147.174   7
  -4  -1  -8 183.239 58.2546   7
  -4  -1  -9 5841.95 280.294   7
  -4  -1 -10 3130.18 192.933   7
  -4  -1 -11 3304.64 178.110   7
  -4  -2  13 389.548 64.2453  17
   4   2 -12 303.636 68.0736  12
  -4   2  12 274.874 50.9028  17
  -4  -2  12 341.733 76.7012  17
  -4   2  11 4261.29 230.695  17
  -4  -2  11 4160.74 248.916  17
   4   2 -11 4218.98 257.053  12
  -4   2  10 6559.36 312.699  17
  -4  -2  10 5953.83 327.286  17
   4  -2 -10 6816.51 332.385  12
   4   2 -10 6566.54 333.413  12
  -4   2   9 3814.57 258.371  17
  -4  -2   9 3488.33 256.453  17
   4  -2  -9 3617.22 252.131  12
   4   2  -9 3551.30 252.975  12
   4  -2  -8 12.7708 45.1542  12
   4   2  -8 6.66194 46.0292  12
  -4   2   8 32.2146 46.2220  17
  -4  -2   8 74.7855 74.5175  17
   4  -2  -8 36.4199 36.3400  16
   4  -2  -7 231.860 72.4539  12
   4   2  -7 247.566 84.3309  12
  -4   2   7 283.854 83.7740  17
  -4  -2   7 275.469 96.3038  17
   4  -2  -6 77.8742 64.1502  12
   4   2  -6 78.0781 73.6374  12
  -4   2   6-66.6775 49.1463  17
  -4  -2   6-66.5227 78.6546  17
   4  -2  -5 13.1713 41.0840  12
   4   2  -5-22.6601 50.9657  12
  -4   2   5 156.372 78.5881  17
  -4  -2   5 73.8865 73.4003  17
   4  -2  -4 138.577 65.8102  12
   4   2  -4 117.470 60.7177  12
  -4   2   4 154.929 95.0875  17
  -4  -2   4 304.258 109.571  17
  -4   2   3 1230.83 173.998  17
  -4  -2   3 1037.51 171.288  17
   4  -2  -3 1079.86 137.454  12
   4   2  -3 1223.35 166.590  12
   4  -2  -2 472.536 95.0416  12
   4   2  -2 317.526 96.0681  12
  -4   2   2 471.015 121.340  17
  -4  -2   2 419.449 124.226  17
  -4   2   1 1108.28 164.530  17
  -4  -2   1 1110.69 165.128  17
   4  -2  -1 1231.21 141.573  12
   4   2  -1 996.749 139.771  12
   4   2   0 201.512 64.5894  12
  -4   2   0 322.721 120.898  17
  -4  -2   0 215.586 110.422  17
  -4   2  -1 2132.26 233.155  17
  -4  -2  -1 1922.75 205.549  17
   4   2   1 1781.65 183.849  12
  -4   2  -2 2770.11 240.750  17
  -4  -2  -2 2713.88 231.522  17
  -4  -2  -2 2603.44 239.114   7
   4   2   2 2241.92 199.053  12
   4   2   3 8.20250 35.4837  12
  -4   2  -3-11.5238 59.1951  17
   4   2   4 330.297 72.9000  12
  -4   2  -4 476.043 104.319  17
  -4  -2  -4 379.757 98.0776   7
  -4   2  -5 878.835 127.406  17
  -4  -2  -5 1112.35 145.941   7
   4   2   5 1120.54 124.983  12
  -4  -2  -6 1459.63 168.283   7
  -4  -2  -7 542.224 104.494   7
  -4  -2  -8 105.057 56.7663   7
  -4  -2  -9 70.1505 48.8701   7
  -4  -2 -10 2211.89 166.317   7
  -4  -2 -11 1390.52 120.088   7
  -4  -3  13 697.939 82.7032  17
   4   3 -12-7.89932 32.6000  12
  -4  -3  12-7.47189 35.9306  17
  -4   3  11 7147.04 281.439  17
  -4  -3  11 6939.50 322.064  17
   4   3 -11 7605.10 326.236  12
  -4   3  10 7468.65 322.199  17
  -4  -3  10 7378.84 356.193  17
   4   3 -10 7597.61 347.732  12
  -4   3   9 3493.05 236.262  17
  -4  -3   9 3270.95 252.759  17
   4   3  -9 3281.22 237.051  12
   4  -3  -8 215.033 70.0083  12
   4   3  -8 252.119 87.0244  12
  -4   3   8 247.554 80.2178  17
  -4  -3   8 155.397 79.9751  17
   4  -3  -8 282.309 69.0709  16
  -4   3   7 9201.56 424.243  17
  -4  -3   7 8337.26 432.166  17
   4  -3  -7 8763.57 379.076  12
   4   3  -7 8612.47 408.616  12
   4  -3  -6 374.112 83.2898  12
   4   3  -6 367.948 98.8164  12
  -4   3   6 408.978 98.7661  17
  -4  -3   6 402.484 113.646  17
  -4   3   5 1312.41 171.922  17
  -4  -3   5 977.379 160.368  17
   4  -3  -5 1073.14 134.625  12
   4   3  -5 1063.78 150.345  12
   4  -3  -4 168.163 67.4633  12
   4   3  -4 71.2273 60.0022  12
  -4   3   4 151.853 96.6794  17
  -4  -3   4 118.759 83.3111  17
  -4   3   3 2628.15 252.868  17
  -4  -3   3 1957.80 221.118  17
   4  -3  -3 2422.77 197.944  12
   4   3  -3 2027.39 208.143  12
  -4   3   2 3051.08 261.161  17
  -4  -3   2 2505.41 242.880  17
   4   3  -2 2569.70 225.345  12
   4   3  -1 246.864 71.4647  12
  -4   3   1 303.112 106.288  17
  -4  -3   1 267.380 99.8592  17
   4   3   0 656.978 126.741  12
  -4  -3   0 613.317 135.030  17
  -4   3  -1 1819.21 204.978  17
  -4  -3  -1 1816.44 184.875  17
   4   3   1 1772.66 177.779  12
   4   3   2 85.3831 48.7102  12
  -4   3  -2 155.990 66.3680  17
  -4  -3  -2 126.060 72.1214  17
  -4  -3  -2 276.154 98.6208   7
  -4   3  -3 1423.76 180.699  17
  -4  -3  -3 1332.51 176.479   7
   4   3   3 1067.23 135.715  12
  -4   3  -4 1693.59 187.558  17
  -4  -3  -4 2164.54 207.606   7
   4   3   4 1966.98 176.967  12
   4   3   5-8.78416 45.7925  12
  -4   3  -5 54.4688 71.8135  17
  -4  -3  -5 52.0150 59.0429   7
  -4  -3  -6 3413.55 249.599   7
   4   3   6 3512.65 214.758  12
  -4  -3  -7 1085.76 142.159   7
   4   3   7 1089.77 111.508  12
  -4  -3  -8 1906.05 174.066   7
  -4  -3  -9 798.065 111.284   7
  -4  -3 -10 1998.24 159.158   7
  -4  -3 -11 88.2680 44.1148   7
  -4  -4  12 531.757 78.3406  17
   4   4 -12 640.910 84.8193  12
   4   4 -11 399.539 71.5445  12
  -4   4  11 459.543 67.0423  17
  -4  -4  11 508.608 89.0493  17
  -4   4  10 2664.92 179.906  17
  -4  -4  10 2458.95 202.764  17
   4   4 -10 2872.67 200.859  12
   4   4  -9 237.752 72.2386  12
  -4   4   9 171.841 57.8340  17
  -4  -4   9 193.806 64.0355  17
   4  -4  -9 173.719 47.7244  16
   4   4  -8 58.3962 50.9994  12
  -4   4   8 38.7028 47.9955  17
  -4  -4   8-34.6460 59.9162  17
   4  -4  -8 21.2236 41.6301  16
  -4   4   7 6215.54 336.735  17
  -4  -4   7 5004.45 337.266  17
   4  -4  -7 5314.93 287.370  16
   4   4  -7 6167.98 329.397  12
   4   4  -6-24.2573 45.7360  12
  -4   4   6-107.975 79.2284  17
  -4  -4   6-40.0277 58.8692  17
   4  -4  -6-18.3753 34.1304  12
   4   4  -5 274.779 77.5678  12
  -4   4   5 335.777 93.1547  17
  -4  -4   5 134.703 52.4434  17
   4  -4  -5 252.133 67.2804  12
   4   4  -4 305.048 86.1299  12
  -4  -4   4 326.968 114.093  17
  -4  -4   3 6655.86 386.813  17
   4   4  -3 7478.90 370.429  12
   4   4  -2 35.9281 45.3359  12
  -4   4   2-65.3012 57.1898  17
  -4  -4   2-4.68361 59.6295  17
   4   4  -1 9.39694 41.8867  12
  -4   4   1 256.537 95.3328  17
  -4  -4   1 160.692 75.2398  17
   4   4   0 906.315 131.612  12
  -4   4   0 1204.36 173.686  17
  -4  -4   0 907.444 147.512  17
   4   4   1 20.2468 49.7116  12
  -4   4  -1 79.5360 86.3342  17
  -4  -4  -1 83.9220 52.1547  17
   4   4   2 284.794 80.6404  12
  -4   4  -2 553.510 126.967  17
  -4  -4  -2 396.816 103.752   7
  -4   4  -3 2512.10 227.377  17
  -4  -4  -3 2397.55 218.424   7
   4   4   3 2358.42 207.057  12
   4   4   4 4.29229 42.0018  12
  -4   4  -4 145.795 78.2805  17
  -4  -4  -4 126.351 69.2207   7
   4   4   5 336.049 68.7966  12
  -4  -4  -5 482.926 101.781   7
  -4  -4  -6 4775.07 283.593   7
   4   4   6 4912.01 256.178  12
   4   4   7 25.6840 29.2063  12
  -4  -4  -7 101.550 54.5534   7
  -4  -4  -8 710.286 106.409   7
   4   4   8 716.788 81.9146  12
  -4  -4  -9 63.2812 49.4253   7
  -4  -4 -10 46.3638 40.9984   7
  -4  -4 -11 2591.68 161.540   7
  -4  -5  12 207.353 53.9568  17
   4   5 -11 239.765 52.1259  12
  -4  -5  11 193.289 56.5141  17
   4   5 -10 105.582 45.4640  12
  -4   5  10 32.5995 30.5689  17
  -4  -5  10 24.0749 40.2273  17
  -4   5   9 7770.45 314.495  17
  -4  -5   9 6957.58 343.994  17
   4   5  -9 7638.24 322.062  12
  -4   5   8 2098.50 177.615  17
  -4  -5   8 1636.14 182.233  17
   4  -5  -8 1756.52 147.475  16
   4   5  -8 2144.50 179.581  12
   4   5  -7 369.420 82.4997  12
  -4   5   7 460.797 92.7555  17
  -4  -5   7 235.326 74.7669  17
   4  -5  -7 389.820 84.9988  16
  -4   5   6 1253.69 155.396  17
  -4  -5   6 1084.86 156.794  17
   4  -5  -6 1055.66 135.379  16
   4   5  -6 1126.07 143.594  12
  -4   5   5 1067.18 148.629  17
  -4  -5   5 676.460 128.208  17
   4   5  -5 832.511 125.999  12
  -4  -5   4 721.535 126.490  17
   4   5  -4 972.513 134.122  12
   4   5  -3 143.966 75.9085  12
  -4  -5   3 0.67410 69.5379  17
  -4  -5   2 2803.47 245.031  17
   4   5  -2 3709.71 259.379  12
  -4  -5   1 1163.68 163.648  17
   4   5  -1 1423.63 176.224  12
  -4  -5   0 3176.48 239.572  17
   4   5   0 3879.47 265.392  12
   4   5   1-52.1972 61.2086  12
  -4   5  -1 29.1507 51.7401  17
  -4  -5  -1 24.1867 50.9388  17
   4   5   2 83.8982 40.4390  12
  -4   5  -2 347.408 106.565  17
  -4   5  -3 1463.51 186.051  17
  -4  -5  -3 1619.17 173.968   7
   4   5   3 1310.23 153.275  12
  -4  -5  -4 4072.77 260.739   7
   4   5   4 4195.11 262.656  12
  -4  -5  -5 1029.00 135.344   7
   4   5   5 856.335 114.520  12
   4   5   6 258.922 69.0087  12
  -4  -5  -6 286.423 81.5238   7
  -4  -5  -7 3240.10 217.641   7
   4   5   7 3797.12 209.503  12
  -4  -5  -8 2534.19 184.129   7
   4   5   8 3198.90 174.614  12
  -4  -5  -9 413.190 72.8204   7
  -4  -5 -10 62.1357 39.6853   7
  -4  -6  11 858.971 100.009  17
   4   6 -10-53.1800 36.4395  12
  -4  -6  10-7.72167 33.1991  17
  -4   6  10-30.2393 33.7936   5
   4   6  -9 17.0751 41.3796  12
  -4   6   9 88.4010 38.6781  17
  -4  -6   9-9.31046 40.2875  17
   4  -6  -9 73.1088 40.3110  16
   4   6  -8 57.0615 42.2261  12
  -4   6   8 1.41974 34.9042  17
  -4  -6   8-97.2201 55.7337  17
   4  -6  -8-5.87682 34.2395  16
   4   6  -7 353.031 73.5612  12
  -4   6   7 478.473 88.6459  17
  -4  -6   7 269.941 81.7261  17
   4  -6  -7 296.852 67.2571  16
   4   6  -6 178.061 64.1360  12
  -4   6   6 102.050 60.6725  17
  -4  -6   6 186.122 69.5559  17
   4  -6  -6 202.294 73.8669  16
  -4   6   5 1612.49 171.564  17
  -4  -6   5 1121.63 152.699  17
   4  -6  -5 1259.43 148.195  16
   4   6  -5 1610.94 161.672  12
  -4   6   4 1016.90 145.544  17
  -4  -6   4 585.107 113.446  17
   4  -6  -4 649.020 119.199  16
   4   6  -4 898.681 121.257  12
  -4  -6   3 530.347 109.551  17
   4   6  -3 877.321 127.582  12
  -4   6   2 4160.72 285.689  17
   4   6  -2 3619.98 240.029  12
   4   6  -1 399.141 117.846  12
  -4  -6   1 162.866 88.7126  17
  -4  -6   0 6627.20 317.133  17
   4   6   0 7894.62 372.254  12
  -4   6  -1 2391.05 224.927  17
   4   6   1 2110.49 186.242  12
   4   6   2 522.591 101.929  12
   4   6   3 96.8587 42.0830  12
  -4   6  -3-19.1101 46.7294   5
   4   6   4 677.650 105.662  12
  -4  -6  -4 768.626 107.770   7
  -4   6  -4 522.511 90.6509   5
   4   6   5 65.6584 41.2365  12
  -4  -6  -5 126.135 57.8116   7
   4   6   6-43.8633 29.4734  12
  -4  -6  -6 10.2347 39.3455   7
   4   6   7-30.4554 37.3635  12
  -4  -6  -7-42.5603 38.2282   7
   4   6   8 38.6887 28.0234  12
  -4  -6  -8 23.9350 32.8832   7
  -4  -6  -9 2643.63 159.519   7
  -4  -7  10 3626.32 196.431  17
  -4  -7   9 1324.25 130.717  17
  -4   7   9 800.270 90.4938   5
   4   7  -8 263.909 52.6000  12
  -4  -7   8 176.726 50.6661  17
   4  -7  -8 235.926 55.1758  16
  -4   7   8 203.974 57.2287   5
   4   7  -7 23.1321 34.9334  12
  -4  -7   7 47.6446 38.0016  17
   4  -7  -7 39.6104 38.0318  16
  -4   7   7-62.3404 44.0038   5
   4   7  -6 571.940 89.3496  12
  -4  -7   6 367.059 87.0972  17
   4  -7  -6 510.903 82.2308  16
  -4   7   5 2031.94 175.557  17
  -4  -7   5 1540.17 164.769  17
   4  -7  -5 1515.21 148.477  16
   4   7  -5 1876.19 158.329  12
   4   7  -4-25.8807 35.0217  12
  -4   7   4-21.5494 66.3161  17
  -4  -7   4-33.4459 53.4327  17
   4  -7  -4 56.2909 46.9842  16
   4   7  -3 711.785 100.107  12
  -4  -7   3 395.678 87.5867  17
   4  -7  -3 520.262 93.9298  16
  -4   7   2 1111.48 151.293  17
  -4  -7   2 756.552 115.707  17
   4  -7  -2 845.273 112.766  16
   4   7  -2 857.357 115.359  12
   4   7  -1 152.257 78.2246  12
  -4  -7   1 113.507 66.5284  17
   4  -7   0 4756.20 256.880  16
  -4   7   0 6350.18 315.412   5
   4   7   1 550.115 100.269  12
  -4   7  -1 333.131 82.8802   5
  -4   7  -2 4177.84 240.408   5
   4   7   2 6470.73 305.800  12
   4   7   3 262.611 59.8360  12
  -4   7  -3 288.072 65.0313   5
   4   7   4-47.2650 35.6490  12
  -4   7  -4 38.7609 36.4551   5
   4  -7   5 217.171 52.2173  16
   4   7   5 2276.72 169.203  12
   4   7   6 207.935 51.3163  12
  -4  -7  -6 215.834 53.4839   7
   4   7   7 482.969 67.7560  12
  -4  -7  -7 380.825 61.4293   7
  -4  -7  -8 564.887 70.4214   7
  -4  -8   8 85.3482 38.8060  17
  -4  -8   7 1291.52 124.795  17
   4  -8  -7 1540.16 118.497  16
  -4   8   7 1178.19 111.028   5
  -4  -8   6 793.519 101.426  17
   4  -8  -6 1249.67 116.934  16
  -4   8   6 979.796 106.713   5
   4   8  -6 1404.57 112.927  12
  -4  -8   5 2049.51 160.639  17
   4  -8  -5 2637.01 171.923  16
  -4   8   5 2242.72 170.463   5
   4   8  -4 140.116 45.1743  12
  -4  -8   4 81.9428 39.5854  17
   4  -8  -4 175.055 50.2944  16
  -4   8   4 154.999 58.1243   5
   4   8  -3 466.059 87.0845  12
  -4  -8   3 486.177 82.7412  17
  -4   8   3 703.462 104.467   5
  -4  -8   2 5484.11 239.395  17
   4  -8  -2 5314.30 251.199  16
  -4   8   2 5802.87 280.637   5
   4  -8  -1 1326.81 129.853  16
  -4   8   1 1049.41 121.861   5
   4   8  -1 1242.16 127.386  12
   4  -8   0 1126.40 115.980  16
  -4   8   0 1312.29 131.330   5
   4   8   1 325.134 71.8436  12
  -4   8  -1 235.713 62.5607   5
   4  -8   2 1880.33 139.619  16
  -4   8  -2 3488.22 195.117   5
   4  -8   3 277.133 58.3307  16
  -4   8  -3 159.867 47.7725   5
   4   8   4 919.709 100.669  12
   4   8   5 223.659 47.4342  12
   4   8   6-28.1899 24.6008  12
   4  -9  -5 102.512 40.8108  16
  -4   9   5 27.9201 32.4930   5
   4  -9  -4 294.989 54.5555  16
  -4   9   4 151.441 44.9970   5
   4  -9  -3 1083.62 100.892  16
  -4   9   3 966.402 101.419   5
   4   9  -3 1265.89 103.336  12
  -4   9   2 1642.65 131.864   5
   4   9  -2 2546.56 159.456  12
   4  -9  -1 10835.2 311.347  16
  -4   9   1 12271.8 344.125   5
   4  -9   0 1315.96 108.555  16
   4   9   0 1469.19 117.352  12
  -4   9  -1 1056.13 96.2000   5
   4   9   1 1916.06 132.314  12
   4   9   2 1121.10 100.651  12
   4   9   3 3995.28 184.521  12
   0   0   0    0.00    0.00   0
;
_shelx_res_checksum     79530
_shelx_res_file
;
TITL  KPDH in P21/c (agilent)
CELL 1.54184 3.745572 14.919292 21.607748 90 92.2731 90
ZERR 4 0.000236 0.000864 0.00166 0 0.0066 0
LATT 1
SYMM -X,0.5+Y,0.5-Z
SFAC C H N O
UNIT 52 36 12 12
L.S. 6 0 0 511
PLAN  20
BOND $H
fmap 2
ACTA
HTAB
CONF
TEMP -153
OMIT -2 140
REM <HKL>D:/Xray/GJG/KPDH/struct/olex2_KPDH/KPDH.hkl</HKL>
REM from Bad list...
omit  1 6 22
omit 1 7 22
omit 1 8 22
omit 2 8 19
omit 2 9 19
omit 1 5 24
omit 1 0 24
omit 2 11 17
WGHT    0.082400    0.308500
FVAR       5.94169
O1    4    0.853823    0.440875    0.564859    11.00000    0.03627    0.02023 =
         0.02673   -0.00067    0.00308   -0.00286
O2    4    0.972850    0.640307    0.187593    11.00000    0.07240    0.02188 =
         0.04152    0.00486    0.00494   -0.00627
O3    4    1.157171    0.528246    0.134547    11.00000    0.05793    0.04019 =
         0.03923    0.00880    0.02021    0.00650
N1    3    0.757622    0.402429    0.461856    11.00000    0.03139    0.01584 =
         0.02581    0.00068    0.00316   -0.00228
AFIX  43
H1    2    0.849137    0.450215    0.444632    11.00000   -1.20000
AFIX   0
N2    3    0.388871    0.247056    0.638980    11.00000    0.04491    0.03781 =
         0.03866    0.00955    0.00673   -0.00489
N3    3    1.016837    0.559271    0.179929    11.00000    0.03791    0.02735 =
         0.03150    0.00494    0.00146   -0.00173
C1    1    0.738660    0.390258    0.523757    11.00000    0.02637    0.01782 =
         0.02681    0.00075    0.00363    0.00197
C2    1    0.558136    0.302830    0.531432    11.00000    0.02781    0.01841 =
         0.02999    0.00248    0.00539    0.00137
C3    1    0.493966    0.265226    0.475330    11.00000    0.02679    0.01787 =
         0.03131    0.00104    0.00476    0.00051
C4    1    0.612576    0.329051    0.428543    11.00000    0.02826    0.01684 =
         0.02889    0.00009    0.00451    0.00122
C5    1    0.469311    0.270116    0.590723    11.00000    0.03108    0.01958 =
         0.03420    0.00237    0.00232   -0.00103
C6    1    0.333166    0.175669    0.460800    11.00000    0.03483    0.01884 =
         0.03564   -0.00091    0.00601   -0.00404
AFIX 137
H6A   2    0.140671    0.182492    0.429093    11.00000   -1.50000
H6B   2    0.236219    0.150114    0.498392    11.00000   -1.50000
H6C   2    0.517119    0.135649    0.445383    11.00000   -1.50000
AFIX   0
C7    1    0.589217    0.318057    0.367114    11.00000    0.02955    0.01794 =
         0.03201   -0.00143    0.00411   -0.00048
AFIX  43
H7    2    0.494549    0.262423    0.352733    11.00000   -1.20000
AFIX   0
C8    1    0.692545    0.381785    0.319252    11.00000    0.02559    0.02303 =
         0.02801   -0.00042    0.00033   -0.00082
C9    1    0.663640    0.474943    0.327201    11.00000    0.02848    0.02305 =
         0.02902   -0.00327    0.00376    0.00150
AFIX  43
H9    2    0.572393    0.498060    0.364368    11.00000   -1.20000
AFIX   0
C10   1    0.766336    0.533227    0.281615    11.00000    0.03316    0.01972 =
         0.03178   -0.00012   -0.00003    0.00060
AFIX  43
H10   2    0.746256    0.596210    0.286934    11.00000   -1.20000
AFIX   0
C11   1    0.898952    0.497938    0.228089    11.00000    0.02891    0.02527 =
         0.02850    0.00347    0.00137   -0.00124
C12   1    0.923498    0.406272    0.217500    11.00000    0.03362    0.02558 =
         0.02719   -0.00066    0.00434    0.00309
AFIX  43
H12   2    1.011556    0.383767    0.179909    11.00000   -1.20000
AFIX   0
C13   1    0.815728    0.348921    0.263394    11.00000    0.03645    0.02058 =
         0.02867   -0.00187    0.00269    0.00178
AFIX  43
H13   2    0.825544    0.286015    0.256860    11.00000   -1.20000
AFIX   0
HKLF 4
REM   KPDH in P21/c (agilent)
REM R1 =  0.0480 for    1941 Fo > 4sig(Fo)  and  0.0608 for all    2283 data
REM    173 parameters refined using      0 restraints
END
WGHT      0.0822      0.3095
REM Instructions for potential hydrogen bonds
EQIV $1 -x+2, -y+1, -z+1
HTAB N1 O1_$1
EQIV $2 -x+1, y-1/2, -z+1/2
HTAB C7 O2_$2
EQIV $3 x+1, -y+1/2, z-1/2
HTAB C12 N2_$3
REM Highest difference peak  0.250,  deepest hole -0.253,  1-sigma level  0.054
Q1    1   0.8483  0.3656  0.2989  11.00000  0.05    0.25
Q2    1   0.7458  0.3208  0.3989  11.00000  0.05    0.24
Q3    1   1.0517  0.4463  0.5420  11.00000  0.05    0.23
Q4    1   0.4430  0.3284  0.3994  11.00000  0.05    0.22
Q5    1   0.8069  0.4382  0.6084  11.00000  0.05    0.22
Q6    1   0.5875  0.2832  0.5645  11.00000  0.05    0.21
Q7    1   0.5722  0.2614  0.6124  11.00000  0.05    0.21
Q8    1   0.6128  0.4041  0.4877  11.00000  0.05    0.21
Q9    1   0.5186  0.3005  0.4494  11.00000  0.05    0.21
Q10   1   0.6969  0.2752  0.5041  11.00000  0.05    0.21
Q11   1   0.9164  0.5134  0.2624  11.00000  0.05    0.20
Q12   1   0.8816  0.3902  0.4915  11.00000  0.05    0.20
Q13   1   0.7706  0.5156  0.2512  11.00000  0.05    0.19
Q14   1   0.3872  0.2854  0.4992  11.00000  0.05    0.19
Q15   1   1.3243  0.5305  0.1114  11.00000  0.05    0.17
Q16   1   0.4931  0.4975  0.3543  11.00000  0.05    0.17
Q17   1   0.2359  0.2560  0.6727  11.00000  0.05    0.17
Q18   1   0.8908  0.4616  0.2214  11.00000  0.05    0.16
Q19   1   0.8676  0.6395  0.2295  11.00000  0.05    0.16
Q20   1   0.6100  0.3426  0.5269  11.00000  0.05    0.16
;
_shelxl_version_number         .000002012
