# Supplementary material for: 4-Methyl-5-(4-nitro­benzyl­idene)-2-oxo-2,5-di­hydro-1H-pyrrole-3-carbo­nitrile
Source: Acta Crystallogr Sect E Struct Rep Online. 2013 Jun 26;69(Pt 7):o1158. doi: 10.1107/S1600536813017066 (PMC3770419; doi:10.1107/S1600536813017066)
Supplement: Supplementary file 2 [file e-69-o1158-Isup2.hkl]

#
# h,k,l, Fc-squared, Fo-squared, sigma(Fo-squared), status flag
#
data_I
_shelx_title '  KPDH in P21/c (agilent)'
_shelx_refln_list_code          4
_shelx_F_calc_maximum      160.44
_exptl_crystal_F_000       528.00
_reflns_d_resolution_high  0.8205

loop_
 _space_group_symop_operation_xyz
 'x, y, z'
 '-x, y+1/2, -z+1/2'
 '-x, -y, -z'
 'x, -y-1/2, z-1/2'

_cell_length_a     3.7456
_cell_length_b    14.9193
_cell_length_c    21.6077
_cell_angle_alpha  90.000
_cell_angle_beta   92.273
_cell_angle_gamma  90.000

_shelx_F_squared_multiplier     1.000

loop_
 _refln_index_h
 _refln_index_k
 _refln_index_l
 _refln_F_squared_calc
 _refln_F_squared_meas
 _refln_F_squared_sigma
 _refln_observed_status
   1   0   0         53.28         60.25         2.72 o
   2   0   0          5.53          8.96         2.48 o
   3   0   0          7.51          5.91         1.24 o
   4   0   0          0.53          2.78         1.20 o
   1   1   0       2484.65       2590.03        47.87 o
   2   1   0         76.38         66.74         4.67 o
   3   1   0          0.30          1.16         0.74 o
   4   1   0         17.10         19.80         1.74 o
   0   2   0        221.51        217.19         4.74 o
   1   2   0      15352.15      16525.95        95.73 o
   2   2   0       1482.79       1447.07        24.78 o
   3   2   0          3.34          2.25         0.64 o
   4   2   0          5.06          6.67         1.43 o
   1   3   0       7601.32       7853.00        44.16 o
   2   3   0         80.51         79.19         6.26 o
   3   3   0          5.11          4.53         0.95 o
   4   3   0         22.67         18.05         2.62 o
   0   4   0         38.23         45.81         1.95 o
   1   4   0       2080.73       2332.75        21.33 o
   2   4   0        553.64        611.78        27.01 o
   3   4   0        325.55        299.84         7.47 o
   4   4   0         28.39         28.20         2.58 o
   1   5   0          0.47          0.48         1.05 o
   2   5   0       1319.64       1333.35        31.46 o
   3   5   0          6.39          6.82         1.33 o
   4   5   0        102.16         99.91         9.96 o
   0   6   0          6.59         15.24         1.39 o
   1   6   0          0.55          0.81         1.13 o
   2   6   0         43.19         44.42         4.46 o
   3   6   0         50.08         45.52         3.03 o
   4   6   0        218.77        204.37        17.95 o
   1   7   0          2.38         -0.24         1.10 o
   2   7   0        113.85        128.35         7.53 o
   3   7   0        932.57        903.60        14.32 o
   4   7   0        204.03        155.93        22.58 o
   0   8   0        135.68        220.41        19.00 o
   1   8   0         14.32         11.75         2.27 o
   2   8   0         12.44         11.78         1.75 o
   3   8   0          0.42          1.16         1.46 o
   4   8   0         45.97         34.41         2.63 o
   1   9   0         54.48         67.01         5.24 o
   2   9   0         64.28         54.37         3.73 o
   3   9   0        110.84         95.50         5.92 o
   0  10   0        186.86        182.70        12.14 o
   1  10   0         99.20        109.69         5.65 o
   2  10   0        108.15         93.15         4.81 o
   3  10   0         15.75         15.44         1.70 o
   1  11   0        310.36        315.67         8.64 o
   2  11   0        280.74        264.43        12.59 o
   3  11   0          0.34          1.69         2.12 o
   0  12   0         55.76         64.27         6.77 o
   1  12   0         84.94         86.91        11.04 o
   2  12   0         52.33         47.87         4.80 o
   3  12   0          0.71          0.85         2.36 o
   1  13   0         28.05         27.49         4.60 o
   2  13   0          3.68          3.84         1.41 o
   3  13   0          1.85         10.15         3.55 o
   0  14   0        502.88        520.05        19.17 o
   1  14   0        627.78        640.43        20.67 o
   2  14   0        304.38        318.50        13.20 o
   1  15   0          0.62          0.83         1.19 o
   2  15   0         10.69          8.83         2.49 o
   0  16   0          4.54          1.25         1.51 o
   1  16   0          7.41          7.73         1.58 o
   2  16   0        133.72        132.76        23.93 o
   1  17   0         34.85         34.94         2.15 o
   0  18   0         12.81         18.09         2.61 o
  -4   1   1         74.89         81.66         3.52 o
  -3   1   1          7.54          5.04         0.82 o
  -2   1   1       1156.39       1019.82        18.63 o
  -1   1   1        502.38        492.32         8.66 o
   0   1   1       3806.51       3781.23        11.66 o
   1   1   1       8218.67       8464.03        41.45 o
   2   1   1        220.26        207.71         8.02 o
   3   1   1         40.45         35.58         1.90 o
   4   1   1         25.23         27.70         2.07 o
  -4   2   1         29.24         31.68         2.14 o
  -3   2   1          4.82          4.01         0.82 o
  -2   2   1          0.10          1.11         1.63 o
  -1   2   1      13101.32      13559.46        64.84 o
   0   2   1        178.44        170.24         4.37 o
   1   2   1       2255.27       2341.98        22.22 o
   2   2   1       1079.96       1166.98        24.24 o
   3   2   1          6.08          4.29         0.82 o
   4   2   1         50.98         54.62         3.35 o
  -4   3   1          7.12          7.58         1.44 o
  -3   3   1          5.82          6.00         1.02 o
  -2   3   1        218.76        196.91         8.58 o
  -1   3   1         37.98         44.72         3.02 o
   0   3   1       1520.85       1542.20        25.70 o
   1   3   1       2995.82       3192.52        52.31 o
   2   3   1         15.75         21.88         3.48 o
   3   3   1        151.42        144.86         4.08 o
   4   3   1         49.23         51.02         3.08 o
  -4   4   1          4.66          3.00         2.02 o
  -3   4   1        502.43        484.21         9.01 o
  -2   4   1        332.27        324.08        13.34 o
  -1   4   1         32.92         22.85         2.08 o
   0   4   1       1718.69       1670.93        23.90 o
   1   4   1        253.65        271.97         6.30 o
   2   4   1        898.51        934.19        22.14 o
   3   4   1         47.16         43.41         2.97 o
   4   4   1          0.86          1.64         0.94 o
  -4   5   1         39.46         36.74         3.68 o
  -3   5   1          1.75          1.63         0.99 o
  -2   5   1       1122.67       1162.12        29.70 o
  -1   5   1        780.85        926.33        26.04 o
   0   5   1         28.12         20.45         0.95 o
   1   5   1       1729.02       2049.68        26.22 o
   2   5   1       2430.56       2373.57        66.49 o
   3   5   1         62.43         54.04         3.23 o
   4   5   1          0.16          0.09         0.88 o
  -4   6   1          0.78          7.69         3.35 o
  -3   6   1         31.93         29.39         2.44 o
  -2   6   1        389.69        419.80        16.37 o
  -1   6   1         47.48         43.17         2.52 o
   0   6   1       1464.04       1532.67        12.17 o
   1   6   1        507.83        559.45        11.09 o
   2   6   1         47.17         44.47         4.26 o
   3   6   1        477.24        472.63         9.37 o
   4   6   1         58.59         63.26         4.06 o
  -4   7   1          0.01          3.72         1.44 o
  -3   7   1        346.99        334.89         7.77 o
  -2   7   1          1.37          1.92         1.40 o
  -1   7   1        746.24        907.50        15.28 o
   0   7   1       1897.26       2200.40        25.84 o
   1   7   1        306.52        387.68        11.03 o
   2   7   1        238.94        266.22        10.66 o
   3   7   1        130.52        125.68         5.67 o
   4   7   1         14.54         12.69         3.07 o
  -4   8   1         31.03         34.31         2.06 o
  -3   8   1        168.00        164.44         9.65 o
  -2   8   1         86.06         73.94         3.99 o
  -1   8   1        356.58        386.30        10.66 o
   0   8   1        547.54        591.36        16.94 o
   1   8   1       1391.69       1617.38        24.60 o
   2   8   1        144.95        132.89         6.65 o
   3   8   1        150.98        139.13         4.92 o
   4   8   1          5.45          7.97         1.34 o
  -3   9   1         48.18         40.74         3.33 o
  -2   9   1         46.75         40.66         3.35 o
  -1   9   1         50.52         45.74         4.31 o
   0   9   1        387.89        445.08        12.80 o
   1   9   1        449.14        527.18        14.61 o
   2   9   1        198.71        176.53        16.57 o
   3   9   1          0.31          0.30         0.89 o
  -3  10   1        368.18        363.97        11.11 o
  -2  10   1         51.08         45.08         4.27 o
  -1  10   1        154.45        176.25         6.58 o
   0  10   1        101.09        112.89         6.68 o
   1  10   1        342.02        388.80        10.63 o
   2  10   1          0.36          0.97         1.58 o
   3  10   1          1.34         -1.40         1.40 o
  -3  11   1        304.46        304.82         7.12 o
  -2  11   1          0.41          1.56         1.36 o
  -1  11   1         94.81         98.36         4.16 o
   0  11   1          8.94         12.55         1.84 o
   1  11   1          6.90          6.85         1.27 o
   2  11   1         49.97         51.31         4.21 o
   3  11   1         23.04         25.06         2.94 o
  -3  12   1        174.58        179.86         7.48 o
  -2  12   1       1269.00       1140.84        19.53 o
  -1  12   1         33.60         32.03         3.32 o
   0  12   1        426.62        447.56        10.81 o
   1  12   1        309.56        285.39        15.10 o
   2  12   1         41.83         30.93         4.31 o
   3  12   1         81.49         71.79         3.00 o
  -3  13   1          1.53          1.42         0.89 o
  -2  13   1        444.39        417.70        13.15 o
  -1  13   1          4.34          3.98         1.83 o
   0  13   1         23.14         22.68         2.78 o
   1  13   1          3.54          4.48         2.96 o
   2  13   1         27.50         31.33         4.50 o
   3  13   1        170.86        162.05         7.28 o
  -2  14   1         75.95         74.02         5.15 o
  -1  14   1        156.94        166.63        10.62 o
   0  14   1        187.35        197.20         8.26 o
   1  14   1         44.88         48.20         4.82 o
   2  14   1          0.01          0.93         1.96 o
  -2  15   1         15.16         17.89         3.24 o
  -1  15   1          1.83          1.66         1.65 o
   0  15   1        131.88        133.41         6.58 o
   1  15   1        198.39        203.15         8.20 o
   2  15   1         36.21         31.98         3.93 o
  -2  16   1         56.04         65.28        11.82 o
  -1  16   1        147.16        148.70         5.10 o
   0  16   1          9.85          6.39         1.41 o
   1  16   1        137.83        148.23         7.05 o
   2  16   1          1.12          1.08         0.95 o
  -1  17   1         42.96         38.15         2.72 o
   0  17   1        125.14        120.03         5.75 o
   1  17   1          0.30         -1.02         1.02 o
   0  18   1          0.06          0.11         1.14 o
  -4   0   2          0.83         -0.97         1.05 o
  -3   0   2         90.67         74.39         4.38 o
  -2   0   2       2109.47       1820.16        35.92 o
  -1   0   2       1208.37       1067.42        19.52 o
   0   0   2         88.12         65.82         6.75 o
   1   0   2      25742.05      24612.43       457.33 o
   2   0   2        895.80        917.37        24.72 o
   3   0   2        327.51        284.87         7.40 o
   4   0   2         91.78         95.09         4.89 o
  -4   1   2         17.34         25.34         2.24 o
  -3   1   2        125.48        122.20         3.62 o
  -2   1   2          7.52          6.14         1.36 o
  -1   1   2        115.68        110.02         3.46 o
   0   1   2       1530.19       1361.18        21.69 o
   1   1   2        193.59        193.60         5.59 o
   2   1   2         72.08         74.13         6.07 o
   3   1   2        100.75         95.26         2.99 o
   4   1   2         35.79         33.33         2.46 o
  -4   2   2          9.57         12.06         1.51 o
  -3   2   2        242.09        209.99         6.86 o
  -2   2   2         41.70         39.24         3.86 o
  -1   2   2       1257.57       1248.11        13.91 o
   0   2   2       8348.56       8048.38        24.87 o
   1   2   2        288.11        386.95         8.70 o
   2   2   2       1160.08       1066.43        40.38 o
   3   2   2        130.91        124.52         4.05 o
   4   2   2         72.39         72.77         3.19 o
  -4   3   2         69.75         76.65         4.55 o
  -3   3   2        666.58        605.75        25.27 o
  -2   3   2          0.70          1.04         1.23 o
  -1   3   2       1850.04       1959.17        18.37 o
   0   3   2       3551.21       3606.03        46.35 o
   1   3   2        243.08        183.67         4.71 o
   2   3   2        243.89        228.52        11.41 o
   3   3   2         29.04         24.81         1.75 o
   4   3   2          5.37          4.11         0.92 o
  -4   4   2          0.55         -0.22         0.86 o
  -3   4   2          4.47          3.90         1.01 o
  -2   4   2        957.74        948.95        33.46 o
  -1   4   2        581.02        571.42         9.87 o
   0   4   2         18.63         15.15         1.06 o
   1   4   2        321.06        339.53         8.95 o
   2   4   2       1043.29       1057.28        25.30 o
   3   4   2        198.32        196.05         5.98 o
   4   4   2         11.44         11.36         1.82 o
  -4   5   2         91.39         93.31        12.83 o
  -3   5   2         89.17         88.81         4.13 o
  -2   5   2        197.71        205.71         8.92 o
  -1   5   2         14.98         20.57         1.88 o
   0   5   2       2470.56       2821.21        40.89 o
   1   5   2       2555.60       2820.44        35.44 o
   2   5   2         50.29         55.41         9.58 o
   3   5   2         96.04         89.32         4.07 o
   4   5   2          2.78          4.56         3.73 o
  -4   6   2         93.34        109.40         7.66 o
  -3   6   2        454.84        420.23        12.37 o
  -2   6   2        289.13        299.46        13.50 o
  -1   6   2         16.93         20.04         2.00 o
   0   6   2       1070.84       1163.86        14.22 o
   1   6   2        321.98        342.89        13.20 o
   2   6   2         23.95         26.76         4.88 o
   3   6   2        196.23        196.27         5.97 o
   4   6   2         16.00         14.80         2.89 o
  -4   7   2         23.77         24.99         1.72 o
  -3   7   2         27.97         24.07         2.20 o
  -2   7   2         20.07         22.83         3.24 o
  -1   7   2         11.20         12.51         1.69 o
   0   7   2       2651.77       2763.80        54.94 o
   1   7   2        617.56        712.56        15.07 o
   2   7   2        197.78        182.38         8.03 o
   3   7   2        355.65        352.56         9.16 o
   4   7   2        160.13        150.10        32.47 o
  -4   8   2        181.03        156.37         4.18 o
  -3   8   2         19.86         17.75         1.87 o
  -2   8   2          0.24          0.75         1.08 o
  -1   8   2         98.99        107.33         5.69 o
   0   8   2       1107.09       1370.35        30.92 o
   1   8   2        552.52        652.98        15.45 o
   2   8   2         19.73         19.76         2.76 o
   3   8   2          0.00          0.58         1.22 o
   4   8   2        130.75         75.45        22.77 o
  -3   9   2          6.08          8.62         1.41 o
  -2   9   2         23.56         21.86         1.91 o
  -1   9   2        956.92       1065.11        21.46 o
   0   9   2        139.85        157.80         9.35 o
   1   9   2        145.51        142.44         8.76 o
   2   9   2         48.17         50.76         4.93 o
   3   9   2          1.02          0.88         0.92 o
  -3  10   2          2.60          5.18         1.32 o
  -2  10   2         31.61         35.47         3.04 o
  -1  10   2          5.36          8.36         1.35 o
   0  10   2        221.77        239.34        12.04 o
   1  10   2          0.04          0.78         1.05 o
   2  10   2        235.56        216.38        18.49 o
   3  10   2         56.64         57.55         4.46 o
  -3  11   2         46.03         41.40         2.77 o
  -2  11   2        100.11        109.84         7.38 o
  -1  11   2         96.01        100.30         4.45 o
   0  11   2        148.89        162.63         5.76 o
   1  11   2         15.85         21.59         2.84 o
   2  11   2        102.30         88.55         5.52 o
   3  11   2         83.24         76.69         4.29 o
  -3  12   2        156.25        141.82         7.66 o
  -2  12   2        241.64        258.69         7.71 o
  -1  12   2         84.60         75.26        12.30 o
   0  12   2         37.97         43.70         2.80 o
   1  12   2         55.49         48.21         6.15 o
   2  12   2          3.09          0.84         1.61 o
   3  12   2          3.12          3.34         1.06 o
  -3  13   2         24.55         18.64         2.15 o
  -2  13   2         25.53         23.39         2.39 o
  -1  13   2        166.10        189.55        15.82 o
   0  13   2        115.67        123.50         5.27 o
   1  13   2        128.05        124.55         7.32 o
   2  13   2        145.42        162.75        10.25 o
   3  13   2        198.37        194.16         6.75 o
  -2  14   2         18.12         18.55         1.97 o
  -1  14   2        429.95        419.58        35.99 o
   0  14   2        275.23        293.85        10.07 o
   1  14   2        105.03        117.94         8.11 o
   2  14   2         15.84         16.61         3.24 o
  -2  15   2          1.87          1.53         1.05 o
  -1  15   2        164.79        159.81         9.68 o
   0  15   2          0.03          0.40         1.36 o
   1  15   2          0.44         -0.53         2.14 o
   2  15   2         84.29         75.73         5.80 o
  -2  16   2        102.07        106.00        20.27 o
  -1  16   2         45.98         42.01         2.74 o
   0  16   2         42.71         39.96         2.86 o
   1  16   2         49.22         46.81         3.61 o
   2  16   2         13.19         12.71         2.15 o
  -1  17   2         66.90         74.15         3.89 o
   0  17   2          5.57          8.56         2.60 o
   1  17   2          9.50          9.24         1.52 o
   0  18   2        144.34        143.02         4.89 o
  -4   1   3         24.93         32.29         2.31 o
  -3   1   3        180.87        149.06         6.92 o
  -2   1   3        480.24        464.57        20.63 o
  -1   1   3        570.32        451.20         8.13 o
   0   1   3       4069.57       3511.76        68.56 o
   1   1   3      15241.01      14584.58        90.29 o
   2   1   3       3464.51       3448.41        35.60 o
   3   1   3         19.65         17.45         1.36 o
   4   1   3         28.20         25.84         1.82 o
  -4   2   3         24.25         32.34         2.27 o
  -3   2   3        261.26        236.97         8.36 o
  -2   2   3         25.35         23.09         2.48 o
  -1   2   3       2553.76       2542.22        36.17 o
   0   2   3       1164.97       1153.26        11.75 o
   1   2   3        249.78        216.24         4.74 o
   2   2   3        307.04        308.94        11.51 o
   3   2   3         20.60         21.93         1.67 o
   4   2   3          0.81          0.02         0.86 o
  -4   3   3         55.38         64.35         4.36 o
  -3   3   3        159.32        142.21         5.13 o
  -2   3   3         27.73         19.75         2.53 o
  -1   3   3        720.42        744.09        10.95 o
   0   3   3          8.84          4.57         0.67 o
   1   3   3       2021.04       2110.41        53.34 o
   2   3   3        116.24        111.64         8.16 o
   3   3   3         29.17         26.55         1.81 o
   4   3   3         32.99         35.51         2.91 o
  -4   4   3        198.18        201.37        11.66 o
  -3   4   3          3.86          2.90         0.97 o
  -2   4   3       1381.71       1358.17        30.46 o
  -1   4   3       1401.12       1499.77        26.03 o
   0   4   3         86.16        121.58         3.61 o
   1   4   3        127.76        130.84         5.86 o
   2   4   3        297.69        331.92        19.52 o
   3   4   3          0.18          0.53         1.04 o
   4   4   3         61.23         68.54         3.55 o
  -4   5   3          1.11          1.96         2.03 o
  -3   5   3         22.63         21.57         2.17 o
  -2   5   3          7.40          5.96         1.59 o
  -1   5   3        137.05        158.93         5.23 o
   0   5   3       1224.86       1204.01        14.65 o
   1   5   3        159.54        188.22         6.82 o
   2   5   3        625.91        679.89        41.53 o
   3   5   3        284.66        267.16         8.13 o
   4   5   3         36.37         41.41         2.77 o
  -4   6   3         21.17         20.42         4.91 o
  -3   6   3          3.38          4.15         0.95 o
  -2   6   3        349.54        345.82        15.55 o
  -1   6   3        357.94        393.95         9.53 o
   0   6   3        195.88        219.48         5.19 o
   1   6   3         44.81         49.77         3.89 o
   2   6   3         33.32         28.47         5.58 o
   3   6   3        119.08        116.51         5.40 o
   4   6   3          2.99          1.19         1.64 o
  -4   7   3         13.71         15.86         2.37 o
  -3   7   3         11.67         10.29         1.49 o
  -2   7   3          8.29          9.15         2.72 o
  -1   7   3         95.14        110.68         5.48 o
   0   7   3        649.32        770.50        10.42 o
   1   7   3        515.90        655.21        14.59 o
   2   7   3         41.43         41.17         3.97 o
   3   7   3          8.60          8.11         1.86 o
   4   7   3         10.11          7.79         1.25 o
  -4   8   3         10.98         15.61         2.02 o
  -3   8   3         29.29         24.99         3.37 o
  -2   8   3         93.17         82.64         3.49 o
  -1   8   3          0.16         -0.74         1.33 o
   0   8   3         34.93         43.61         4.09 o
   1   8   3        178.35        221.35        10.76 o
   2   8   3        330.13        318.44        24.67 o
   3   8   3         24.04         24.02         2.55 o
   4   8   3          0.70          6.31         1.66 o
  -3   9   3        248.24        254.10         7.44 o
  -2   9   3         54.39         43.55         2.38 o
  -1   9   3        230.43        256.06        10.04 o
   0   9   3        147.35        169.72        10.56 o
   1   9   3        111.47        107.74         7.76 o
   2   9   3        350.65        363.58        12.50 o
   3   9   3          4.58          2.20         0.87 o
  -3  10   3          2.36          1.75         0.94 o
  -2  10   3        251.41        257.96        14.04 o
  -1  10   3        344.82        405.64        10.22 o
   0  10   3         32.96         40.71         5.08 o
   1  10   3         44.94         55.88         3.84 o
   2  10   3         29.99         25.06         2.89 o
   3  10   3         10.95          8.73         1.39 o
  -3  11   3         81.26         72.23         4.24 o
  -2  11   3        449.38        446.35        16.86 o
  -1  11   3        260.33        293.55         8.30 o
   0  11   3        108.57        127.26         4.31 o
   1  11   3        377.66        430.99        12.14 o
   2  11   3         65.25         59.00         7.32 o
   3  11   3         17.14         17.27         1.72 o
  -3  12   3         26.44         24.09         2.00 o
  -2  12   3        229.53        227.07         7.34 o
  -1  12   3        247.00        275.38        18.95 o
   0  12   3         56.35         76.47         3.75 o
   1  12   3         32.54         32.28         3.93 o
   2  12   3          0.00         -0.58         2.16 o
   3  12   3        192.25        173.30        22.80 o
  -3  13   3          1.07          2.11         0.81 o
  -2  13   3         18.75         19.48         2.16 o
  -1  13   3          3.49          5.42         1.85 o
   0  13   3        104.65         99.30         4.69 o
   1  13   3          6.31          9.01         2.45 o
   2  13   3        156.61        145.81         9.63 o
   3  13   3         84.69         92.72         7.05 o
  -2  14   3         59.89         45.34         4.75 o
  -1  14   3         79.51         85.70        12.64 o
   0  14   3          8.25          9.70         1.86 o
   1  14   3          5.83          4.21         1.84 o
   2  14   3         10.66         12.17         2.89 o
  -2  15   3        107.90         92.87         5.43 o
  -1  15   3          2.27          4.22         1.30 o
   0  15   3         30.02         23.53         2.90 o
   1  15   3        119.45        129.22         6.62 o
   2  15   3          3.47          5.00         1.70 o
  -2  16   3          0.01         -0.84         0.90 o
  -1  16   3        119.97        143.15         7.05 o
   0  16   3         13.01         10.16         1.54 o
   1  16   3         11.70          9.38         4.19 o
   2  16   3          8.77          7.27         1.56 o
  -1  17   3         46.71         44.09         2.72 o
   0  17   3          0.58          1.01         1.55 o
   1  17   3         20.71         21.45         2.11 o
   0  18   3          0.00          0.06         0.77 o
  -4   0   4        107.90        129.33         9.76 o
  -3   0   4          0.05          1.02         1.71 o
  -2   0   4         72.40         62.60         5.62 o
  -1   0   4        821.29        867.19        19.22 o
   0   0   4       1241.90        949.10        34.93 o
   1   0   4       7654.98       7662.76        45.48 o
   2   0   4        920.79        912.56        23.12 o
   3   0   4        282.47        256.03         7.36 o
   4   0   4        151.35        135.64         5.89 o
  -4   1   4          0.55          2.01         0.95 o
  -3   1   4          5.30          4.95         0.88 o
  -2   1   4        276.41        244.93        13.07 o
  -1   1   4       1911.37       1802.63        25.20 o
   0   1   4        426.78        404.70         5.31 o
   1   1   4          6.28          4.65         0.57 o
   2   1   4         62.70         51.52         3.83 o
   3   1   4          5.97          3.58         0.82 o
   4   1   4         65.72         66.61         3.26 o
  -4   2   4          4.45          4.66         1.07 o
  -3   2   4         87.52         84.52         3.46 o
  -2   2   4          5.60          7.22         1.41 o
  -1   2   4        912.78        890.35        15.48 o
   0   2   4        153.08        141.35         3.02 o
   1   2   4        136.41        159.42         5.24 o
   2   2   4         22.74         20.04         2.89 o
   3   2   4          8.72          6.60         1.29 o
   4   2   4          9.09         10.98         1.45 o
  -4   3   4          2.33          3.51         1.04 o
  -3   3   4          2.81          3.23         0.91 o
  -2   3   4        177.10        146.67         6.49 o
  -1   3   4        298.82        269.40         6.69 o
   0   3   4       1890.87       1896.20        16.30 o
   1   3   4        652.32        651.36        10.94 o
   2   3   4         51.24         53.32         5.82 o
   3   3   4        288.46        277.90         7.55 o
   4   3   4         51.69         55.15         3.28 o
  -4   4   4          6.32          8.88         1.95 o
  -3   4   4         28.41         22.34         1.88 o
  -2   4   4        213.16        201.56         7.92 o
  -1   4   4         81.42         73.30         3.83 o
   0   4   4       3177.45       3331.21        38.34 o
   1   4   4        202.55        217.01         6.62 o
   2   4   4        260.94        257.64        12.84 o
   3   4   4          8.27          6.79         1.49 o
   4   4   4          2.41          2.10         1.29 o
  -4   5   4         32.07         24.31         3.55 o
  -3   5   4        164.35        152.59         4.97 o
  -2   5   4        559.29        540.75        16.98 o
  -1   5   4        247.70        264.00         8.43 o
   0   5   4        328.91        349.77         7.03 o
   1   5   4         68.29         63.13         4.19 o
   2   5   4        802.96        847.49        78.73 o
   3   5   4        109.17        102.53         5.12 o
   4   5   4         89.86        117.11         5.24 o
  -4   6   4         21.91         22.63         2.79 o
  -3   6   4         72.70         60.76         4.41 o
  -2   6   4         53.91         44.25         4.39 o
  -1   6   4         25.00         21.35         2.26 o
   0   6   4          1.10         -0.17         0.69 o
   1   6   4         28.45         34.40         3.43 o
   2   6   4         28.47         31.08         5.73 o
   3   6   4         50.15         54.40         4.43 o
   4   6   4         16.82         18.62         1.78 o
  -4   7   4          0.19         -0.17         0.66 o
  -3   7   4         96.51         83.30         5.91 o
  -2   7   4        321.55        296.13        11.07 o
  -1   7   4        977.24       1010.78        24.24 o
   0   7   4        174.84        169.77         6.18 o
   1   7   4       3687.35       4178.16        53.18 o
   2   7   4          9.84          8.28         1.84 o
   3   7   4         38.01         39.16         3.83 o
   4   7   4          0.35         -0.13         1.22 o
  -4   8   4          4.63          3.84         0.66 o
  -3   8   4         21.62         17.53         2.27 o
  -2   8   4        323.29        275.62        10.79 o
  -1   8   4        362.68        390.13        10.91 o
   0   8   4         28.65         44.91         4.11 o
   1   8   4         28.43         39.94         4.72 o
   2   8   4        328.79        322.16        15.68 o
   3   8   4        174.73        166.92         7.36 o
   4   8   4         23.54         26.05         2.85 o
  -3   9   4        234.26        234.23         7.95 o
  -2   9   4        278.46        264.10         9.41 o
  -1   9   4         26.16         26.63         3.08 o
   0   9   4        510.65        570.39        26.17 o
   1   9   4        484.22        543.18        15.63 o
   2   9   4         45.69         45.42         4.57 o
   3   9   4         24.76         22.78         2.64 o
  -3  10   4         12.39         10.70         1.52 o
  -2  10   4        334.29        348.74        17.10 o
  -1  10   4        229.06        257.11        11.69 o
   0  10   4        482.37        548.78        24.28 o
   1  10   4        112.51        131.95         5.47 o
   2  10   4        222.23        213.43        12.38 o
   3  10   4         13.08          6.49         1.52 o
  -3  11   4         83.57         76.92         5.10 o
  -2  11   4         68.90         64.62         4.22 o
  -1  11   4       1327.46       1444.36        42.69 o
   0  11   4         12.04         17.61         1.75 o
   1  11   4        462.98        514.54        11.06 o
   2  11   4          0.82          2.51         2.27 o
   3  11   4         86.11         68.18         9.34 o
  -3  12   4          0.85          0.83         1.04 o
  -2  12   4          0.03          1.26         1.17 o
  -1  12   4        944.94       1004.19        52.00 o
   0  12   4         14.29          9.91         1.37 o
   1  12   4          7.07          4.36         3.85 o
   2  12   4          1.53          2.71         1.96 o
   3  12   4          7.84          7.56         1.70 o
  -3  13   4         25.74         22.33         1.68 o
  -2  13   4          0.85          1.64         1.05 o
  -1  13   4        197.53        201.84        13.38 o
   0  13   4       1549.59       1700.41        20.67 o
   1  13   4         87.25         98.74        11.78 o
   2  13   4         83.78         83.63         7.23 o
   3  13   4          0.76          1.51         0.69 o
  -2  14   4          1.49          3.03         1.12 o
  -1  14   4         62.52         63.96         4.40 o
   0  14   4         44.16         48.96         4.07 o
   1  14   4         83.88         93.96         6.08 o
   2  14   4        130.54        118.16         7.66 o
  -2  15   4         12.27          9.74         1.12 o
  -1  15   4          5.64          4.84         1.33 o
   0  15   4          4.30          3.92         1.28 o
   1  15   4         65.56         78.80         6.99 o
   2  15   4          2.06          1.64         1.27 o
  -2  16   4         14.96         10.36         1.20 o
  -1  16   4         46.08         49.84         3.66 o
   0  16   4         68.79         77.41         7.05 o
   1  16   4         59.30         60.72         4.10 o
   2  16   4         17.15         14.33         2.03 o
  -1  17   4         10.29         13.58         1.19 o
   0  17   4        112.43        130.78         8.37 o
   1  17   4         30.36         29.62         2.40 o
  -4   1   5         23.46         26.56         2.05 o
  -3   1   5         20.79         16.71         1.66 o
  -2   1   5        413.87        383.13        22.55 o
  -1   1   5        365.15        310.57        12.21 o
   0   1   5         66.72         52.58         1.83 o
   1   1   5       4286.15       4144.22        20.07 o
   2   1   5       3835.07       3813.80        70.23 o
   3   1   5          2.36          2.59         0.98 o
   4   1   5         44.60         48.38         5.17 o
  -4   2   5          0.80          1.16         0.98 o
  -3   2   5         69.01         62.18         3.90 o
  -2   2   5        169.22        175.16         8.42 o
  -1   2   5        376.28        343.33        12.42 o
   0   2   5          8.08          8.35         0.90 o
   1   2   5       3488.85       3629.02        33.86 o
   2   2   5          5.49          3.44         1.81 o
   3   2   5        251.17        226.63         6.00 o
   4   2   5         25.21         29.59         2.16 o
  -4   3   5         30.48         31.38         2.16 o
  -3   3   5        165.20        147.40         5.13 o
  -2   3   5        225.61        207.66         7.92 o
  -1   3   5         86.93         87.38         3.97 o
   0   3   5        658.46        631.49         9.32 o
   1   3   5          4.17          4.61         1.63 o
   2   3   5         46.63         39.20         4.41 o
   3   3   5          2.87          3.52         1.07 o
   4   3   5          0.26          0.78         0.92 o
  -4   4   5          7.05          6.79         1.02 o
  -3   4   5         92.62         87.82         4.11 o
  -2   4   5        914.37        978.79        21.67 o
  -1   4   5          7.02         11.82         1.71 o
   0   4   5        418.82        408.65         7.61 o
   1   4   5        242.01        264.19         8.76 o
   2   4   5         14.18          9.15         2.74 o
   3   4   5          6.91          5.07         1.30 o
   4   4   5          9.30         11.17         2.08 o
  -4   5   5         21.13         24.56         2.84 o
  -3   5   5         33.33         30.95         2.49 o
  -2   5   5        744.38        756.83        19.76 o
  -1   5   5       1390.31       1415.04        20.63 o
   0   5   5          0.14          0.94         0.89 o
   1   5   5         69.65         62.21         4.23 o
   2   5   5          7.61          9.37         2.86 o
   3   5   5          0.15         -0.16         1.23 o
   4   5   5         24.99         26.52         2.48 o
  -4   6   5         40.83         40.06         3.44 o
  -3   6   5         32.53         28.83         2.52 o
  -2   6   5         40.24         43.90         4.36 o
  -1   6   5        906.36        970.68        22.53 o
   0   6   5        615.06        683.70        21.72 o
   1   6   5        177.77        218.58         9.90 o
   2   6   5         11.15          8.25         2.68 o
   3   6   5        164.39        152.62        10.98 o
   4   6   5          1.91          2.57         0.95 o
  -4   7   5         44.58         49.57         3.49 o
  -3   7   5         51.31         45.28         4.14 o
  -2   7   5         34.58         38.68         2.83 o
  -1   7   5        170.85        185.09         6.84 o
   0   7   5         27.67         31.03         2.81 o
   1   7   5        122.83        128.47         6.99 o
   2   7   5        337.53        337.76        13.03 o
   3   7   5         50.60         46.47         4.79 o
   4   7   5         52.47         35.30        29.17 o
  -4   8   5         69.14         65.81         4.46 o
  -3   8   5        159.31        158.90         5.29 o
  -2   8   5         29.25         33.63         2.30 o
  -1   8   5        129.86        134.66         6.00 o
   0   8   5          8.00          3.27         1.47 o
   1   8   5         10.87          8.90         2.22 o
   2   8   5        240.35        250.83        17.45 o
   3   8   5          2.02          3.03         1.43 o
  -3   9   5        259.61        243.68         8.15 o
  -2   9   5        125.08        114.68         4.52 o
  -1   9   5         59.86         47.64         4.51 o
   0   9   5        699.99        768.68        21.76 o
   1   9   5          3.74          9.67         2.43 o
   2   9   5        508.82        516.46        18.88 o
   3   9   5          5.07          5.28         1.31 o
  -3  10   5        276.95        260.25        15.74 o
  -2  10   5        109.15         95.23         6.38 o
  -1  10   5         93.31        103.91         4.98 o
   0  10   5         23.99         25.68         5.92 o
   1  10   5        379.57        459.35         9.96 o
   2  10   5          0.62          0.99         2.49 o
   3  10   5          2.61          2.59         1.32 o
  -3  11   5          0.00          1.74         1.07 o
  -2  11   5         92.05         89.18         4.90 o
  -1  11   5        308.71        336.05        11.55 o
   0  11   5          8.15          7.83         1.20 o
   1  11   5          3.73          4.17         1.51 o
   2  11   5          0.92          4.87         2.75 o
   3  11   5          0.04         -0.97         0.97 o
  -3  12   5          5.47          7.15         1.21 o
  -2  12   5          0.79          1.43         1.23 o
  -1  12   5         21.20         21.21         2.85 o
   0  12   5        163.43        186.81         5.78 o
   1  12   5        324.50        341.51        11.42 o
   2  12   5         36.98         36.22         5.20 o
   3  12   5        169.17        161.23        24.43 o
  -3  13   5          7.46          5.88         0.96 o
  -2  13   5         10.33         11.24         1.52 o
  -1  13   5         43.54         47.24         4.13 o
   0  13   5        512.91        536.42        11.19 o
   1  13   5        136.28        147.54        10.01 o
   2  13   5         89.37         90.74         7.33 o
   3  13   5         58.18         51.12        11.12 o
  -2  14   5         41.48         37.20         2.39 o
  -1  14   5          8.59         11.14         1.81 o
   0  14   5        439.24        455.75        11.74 o
   1  14   5          0.61         -0.33         2.51 o
   2  14   5          0.00          2.61         1.31 o
  -2  15   5         35.65         32.10         2.34 o
  -1  15   5        708.43        678.60        13.15 o
   0  15   5        170.77        188.96         7.98 o
   1  15   5          3.72          1.53         3.24 o
   2  15   5         17.27         17.63         2.62 o
  -2  16   5         40.45         35.06         4.70 o
  -1  16   5         30.63         37.59         2.94 o
   0  16   5         27.61         30.67         4.67 o
   1  16   5         43.97         56.78         4.44 o
  -1  17   5         31.36         33.63         4.23 o
   0  17   5        122.14        129.06         8.18 o
   1  17   5         95.74         85.58        13.90 o
  -4   0   6        124.28        141.45        11.54 o
  -3   0   6         51.27         47.18         6.42 o
  -2   0   6         10.87          7.03         3.65 o
  -1   0   6       1885.42       2038.60       124.32 o
   0   0   6       1157.27       1071.31        14.28 o
   1   0   6        476.93        441.18        10.05 o
   2   0   6         94.32         85.14         6.49 o
   3   0   6       3001.21       3121.61        33.35 o
   4   0   6         55.76         53.83         5.12 o
  -4   1   6          0.48          1.08         0.77 o
  -3   1   6        191.75        166.82         7.40 o
  -2   1   6         80.13         86.87         7.35 o
  -1   1   6          6.26          6.59         0.82 o
   0   1   6       1596.39       1511.39        14.72 o
   1   1   6        290.23        279.66         5.59 o
   2   1   6         81.96         71.49         5.09 o
   3   1   6          2.62          2.54         1.16 o
   4   1   6         18.38         15.75         2.87 o
  -4   2   6          0.56          0.03         1.18 o
  -3   2   6         72.22         65.62         3.49 o
  -2   2   6       1965.56       1930.08       144.87 o
  -1   2   6         31.59         22.04         1.67 o
   0   2   6         24.00         15.33         1.27 o
   1   2   6        229.86        262.10         7.10 o
   2   2   6       1291.13       1363.59        39.47 o
   3   2   6        121.52         97.91         4.05 o
   4   2   6         36.89         41.34         4.77 o
  -4   3   6         11.31         10.96         1.37 o
  -3   3   6        393.62        381.96        15.28 o
  -2   3   6        332.73        320.58        15.53 o
  -1   3   6        139.72        141.29         6.27 o
   0   3   6       1260.33       1293.89        24.08 o
   1   3   6        261.01        264.07         8.49 o
   2   3   6        274.76        285.19        11.67 o
   3   3   6          0.21         -0.71         0.99 o
   4   3   6         88.50         98.32         4.61 o
  -4   4   6          0.22         -0.67         0.67 o
  -3   4   6         73.34         69.04         4.58 o
  -2   4   6          1.98          1.27         1.64 o
  -1   4   6       1876.64       2048.04        21.94 o
   0   4   6        110.83        111.82         3.35 o
   1   4   6          2.68          3.24         1.53 o
   2   4   6          0.18         -0.71         1.78 o
   3   4   6          6.98          3.88         1.56 o
   4   4   6        109.37        137.42         5.38 o
  -4   5   6         27.99         32.00         2.08 o
  -3   5   6          5.23          3.20         1.23 o
  -2   5   6        439.47        446.98        17.26 o
  -1   5   6       2109.34       2270.81        30.93 o
   0   5   6        881.34        935.53        12.86 o
   1   5   6        644.64        794.67        19.23 o
   2   5   6        224.38        252.63        18.21 o
   3   5   6         21.27         21.03         3.84 o
   4   5   6          3.85          7.68         1.49 o
  -4   6   6          3.27          4.66         0.94 o
  -3   6   6          1.21          0.70         0.93 o
  -2   6   6         15.02         12.94         3.67 o
  -1   6   6         30.75         26.70         2.84 o
   0   6   6        199.36        236.17         6.57 o
   1   6   6        109.54        128.64         6.88 o
   2   6   6          1.01          1.88         1.67 o
   3   6   6          5.88          4.97         1.65 o
   4   6   6          0.17         -0.59         0.77 o
  -4   7   6         11.30         14.10         1.46 o
  -3   7   6         97.68         88.37         4.81 o
  -2   7   6          1.65          3.24         1.24 o
  -1   7   6        501.07        523.03        11.65 o
   0   7   6       1511.90       1773.16        30.27 o
   1   7   6         99.13        117.23         6.83 o
   2   7   6          1.24          2.61         1.37 o
   3   7   6        311.09        291.84        32.01 o
   4   7   6          4.80          6.00         1.05 o
  -4   8   6         30.70         32.19         3.60 o
  -3   8   6          9.03          6.71         1.14 o
  -2   8   6        366.83        353.79        13.14 o
  -1   8   6          1.10          1.98         1.61 o
   0   8   6        476.48        530.11        12.13 o
   1   8   6        142.45        182.58         8.86 o
   2   8   6         23.01         27.24         3.33 o
   3   8   6          8.69          6.11         1.81 o
  -3   9   6         17.63         18.47         1.82 o
  -2   9   6        743.82        693.36        39.23 o
  -1   9   6        302.55        291.25        12.33 o
   0   9   6        301.12        322.65        14.30 o
   1   9   6         52.43         49.79         5.67 o
   2   9   6        410.06        416.62        17.03 o
   3   9   6          1.01          0.21         0.86 o
  -3  10   6        200.67        210.23        15.85 o
  -2  10   6        341.90        349.65        10.04 o
  -1  10   6        123.41        135.77         5.63 o
   0  10   6          4.01          3.11         1.45 o
   1  10   6        126.95        143.14         5.87 o
   2  10   6        187.30        179.94        11.16 o
   3  10   6          0.22          2.10         0.83 o
  -3  11   6          6.08          6.85         1.27 o
  -2  11   6          2.35          3.33         1.41 o
  -1  11   6        613.03        687.09        24.44 o
   0  11   6        892.31        951.49        15.40 o
   1  11   6       1044.33       1126.88        17.82 o
   2  11   6         95.22         75.13         7.13 o
   3  11   6          0.17         -0.32         0.87 o
  -3  12   6         98.60         75.57         4.58 o
  -2  12   6          4.63          4.18         1.35 o
  -1  12   6         94.60        111.16         6.26 o
   0  12   6        272.10        306.39         8.19 o
   1  12   6          1.22          1.68         1.64 o
   2  12   6          7.69          7.06         2.64 o
   3  12   6          0.22         -0.79         0.79 o
  -3  13   6         28.51         24.10         1.66 o
  -2  13   6        259.59        252.72        17.05 o
  -1  13   6        529.47        543.82        13.22 o
   0  13   6          0.87          0.36         0.98 o
   1  13   6         88.22         89.78         6.08 o
   2  13   6          1.60          3.05         1.88 o
  -2  14   6          0.03          0.39         0.85 o
  -1  14   6         40.50         40.33         3.02 o
   0  14   6        124.46        142.78         5.69 o
   1  14   6          4.60          1.68         1.38 o
   2  14   6        241.68        202.91         9.43 o
  -2  15   6          6.57          9.11         1.21 o
  -1  15   6          7.81          6.08         1.25 o
   0  15   6          6.35          5.68         1.59 o
   1  15   6         14.06         11.66         4.41 o
   2  15   6         21.48         17.58         2.40 o
  -1  16   6        269.42        235.91         6.50 o
   0  16   6         37.45         26.64         5.30 o
   1  16   6        109.28        107.51         6.15 o
  -1  17   6         30.70         34.82         2.37 o
   0  17   6          6.20          1.78         1.61 o
   1  17   6         39.52         52.71         4.35 o
  -4   1   7         50.64         57.08         2.91 o
  -3   1   7         49.80         43.78         2.94 o
  -2   1   7         91.63         80.11         6.47 o
  -1   1   7         93.24        105.31         6.46 o
   0   1   7        581.46        554.64        10.42 o
   1   1   7        339.04        346.07         6.70 o
   2   1   7       1449.82       1522.29        39.47 o
   3   1   7        394.51        398.91         9.00 o
   4   1   7         37.98         34.02         4.17 o
  -4   2   7          7.74          7.32         1.17 o
  -3   2   7          3.02          1.52         1.02 o
  -2   2   7        107.19        109.81         7.53 o
  -1   2   7        214.39        200.20         6.60 o
   0   2   7       1843.80       1645.66        29.55 o
   1   2   7        932.77        963.23        26.92 o
   2   2   7        703.76        679.55        22.32 o
   3   2   7          5.33          4.55         1.16 o
   4   2   7         15.16         15.36         2.96 o
  -4   3   7        211.42        247.63         5.80 o
  -3   3   7         76.89         66.54         3.49 o
  -2   3   7          1.87          1.66         1.65 o
  -1   3   7         98.70         81.53         3.91 o
   0   3   7        711.72        704.90        12.35 o
   1   3   7        217.93        237.12         8.28 o
   2   3   7         92.75         96.57         6.19 o
   3   3   7          8.83          7.60         1.96 o
   4   3   7         27.26         30.83         2.49 o
  -4   4   7        148.90        161.39         8.44 o
  -3   4   7         58.09         55.41         3.24 o
  -2   4   7         68.77         74.38         6.09 o
  -1   4   7        344.81        379.83         8.86 o
   0   4   7       1257.08       1382.33        18.56 o
   1   4   7        497.89        543.83        15.80 o
   2   4   7        558.74        579.33        37.44 o
   3   4   7          7.06          4.30         1.66 o
   4   4   7          1.79          1.48         1.07 o
  -4   5   7         11.27         10.51         1.18 o
  -3   5   7         23.94         18.43         2.10 o
  -2   5   7         25.70         20.67         4.00 o
  -1   5   7        292.25        328.63         8.06 o
   0   5   7         95.45         90.38         4.23 o
   1   5   7          1.70          1.50         1.23 o
   2   5   7          4.69          3.45         1.86 o
   3   5   7          8.62          7.46         2.14 o
   4   5   7         87.06        100.59         7.89 o
  -4   6   7          8.96         10.07         1.10 o
  -3   6   7         20.59         17.30         1.87 o
  -2   6   7        355.75        327.13        11.26 o
  -1   6   7        149.11        119.37         6.09 o
   0   6   7          5.53          5.17         1.33 o
   1   6   7         26.61         19.61         2.92 o
   2   6   7        216.51        212.94        16.65 o
   3   6   7         51.40         42.96         6.09 o
   4   6   7          0.38         -0.76         0.76 o
  -4   7   7          0.55          0.42         0.59 o
  -3   7   7         37.34         30.57         3.32 o
  -2   7   7         30.18         25.26         2.03 o
  -1   7   7        159.26        132.61         7.02 o
   0   7   7        116.96        124.43         5.80 o
   1   7   7         20.07         19.42         3.42 o
   2   7   7        111.20        131.05         9.54 o
   3   7   7        103.12        101.64         8.52 o
  -3   8   7        204.64        184.29         6.50 o
  -2   8   7         13.24         10.85         1.45 o
  -1   8   7        146.75        153.74         8.86 o
   0   8   7        489.88        532.77        12.58 o
   1   8   7        250.86        267.78        12.43 o
   2   8   7        139.33        158.64        12.54 o
   3   8   7         22.86         18.42         3.51 o
  -3   9   7         93.24         98.87         7.95 o
  -2   9   7          7.38         11.80         1.86 o
  -1   9   7        335.43        350.14        12.80 o
   0   9   7        773.73        794.05        23.04 o
   1   9   7         58.77         60.49         4.01 o
   2   9   7         67.98         58.61         6.62 o
   3   9   7          1.04         -0.66         1.23 o
  -3  10   7         28.11         28.52         3.22 o
  -2  10   7         61.11         57.20         3.61 o
  -1  10   7        623.74        745.46        38.99 o
   0  10   7        954.99       1025.89        16.03 o
   1  10   7         49.88         47.79         3.42 o
   2  10   7          5.84          7.22         1.78 o
   3  10   7          0.40         -0.05         1.39 o
  -3  11   7        210.26        174.16         7.15 o
  -2  11   7          5.79          7.47         1.63 o
  -1  11   7        176.66        189.73         6.41 o
   0  11   7        637.20        703.28        11.26 o
   1  11   7          0.52          1.70         2.38 o
   2  11   7          2.70          1.04         2.64 o
   3  11   7          0.01         -0.04         1.17 o
  -3  12   7         40.02         32.86         3.96 o
  -2  12   7        207.50        220.72         7.76 o
  -1  12   7        195.68        192.67         6.70 o
   0  12   7        152.93        161.78         6.44 o
   1  12   7       1376.93       1490.56        24.22 o
   2  12   7          2.71          1.12         1.34 o
   3  12   7         66.78         79.28         5.65 o
  -2  13   7         15.56         15.87         1.73 o
  -1  13   7         24.78         24.72         2.46 o
   0  13   7          2.73          1.90         1.18 o
   1  13   7        275.43        283.56        15.11 o
   2  13   7          2.56          2.18         1.30 o
  -2  14   7         13.76         14.61         1.51 o
  -1  14   7         65.25         64.65         4.32 o
   0  14   7        437.70        479.46        13.29 o
   1  14   7         15.58         12.79         3.30 o
   2  14   7        244.45        210.46         9.07 o
  -2  15   7          1.77          2.32         0.66 o
  -1  15   7        141.18        150.29         6.38 o
   0  15   7         85.76         73.39         8.41 o
   1  15   7         32.69         31.12         3.22 o
   2  15   7          6.68          5.23         1.39 o
  -1  16   7          6.01          8.62         1.68 o
   0  16   7         52.01         42.19         5.66 o
   1  16   7          3.90          3.50         2.65 o
  -1  17   7          3.33          0.94         3.12 o
   0  17   7          1.36          1.33         1.59 o
   1  17   7          1.31          0.22         1.02 o
  -4   0   8         70.20         79.53         4.82 o
  -3   0   8        133.84        123.73         6.77 o
  -2   0   8        142.72        144.24        28.75 o
  -1   0   8        634.94        583.67        27.54 o
   0   0   8       1614.55       1527.55        21.66 o
   1   0   8       1137.25       1119.66        26.08 o
   2   0   8        560.13        569.37        25.50 o
   3   0   8        739.74        782.29        34.85 o
   4   0   8        127.55        124.65         7.02 o
  -4   1   8         81.20         95.78         3.65 o
  -3   1   8          1.62          0.45         0.96 o
  -2   1   8         21.02         12.28         2.90 o
  -1   1   8          0.10         -1.35         1.75 o
   0   1   8        879.91        836.54        20.81 o
   1   1   8        146.37        152.72         5.31 o
   2   1   8        294.12        336.88        11.44 o
   3   1   8         14.47         16.76         2.12 o
   4   1   8          5.58          5.19         1.65 o
  -4   2   8          0.17          0.83         0.58 o
  -3   2   8         76.02         71.10         3.66 o
  -2   2   8          1.70          1.86         1.85 o
  -1   2   8       1043.54       1033.70        23.94 o
   0   2   8        941.47        941.22        24.39 o
   1   2   8        170.86        186.66         7.65 o
   2   2   8         40.73         34.13         4.09 o
   3   2   8        239.95        261.89         6.66 o
   4   2   8          2.30          2.98         1.61 o
  -4   3   8          5.22          6.66         0.97 o
  -3   3   8         60.57         55.99         3.25 o
  -2   3   8         51.48         53.11         5.57 o
  -1   3   8       1480.82       1463.51        25.90 o
   0   3   8       1193.62       1162.02        21.29 o
   1   3   8        114.90        132.76         8.29 o
   2   3   8        291.63        294.15        12.36 o
   3   3   8         74.58         69.15         5.04 o
   4   3   8         54.56         53.99         4.93 o
  -4   4   8          1.68          0.66         0.69 o
  -3   4   8         53.17         53.44         3.13 o
  -2   4   8         86.37         83.82         6.76 o
  -1   4   8        362.79        312.95        10.23 o
   0   4   8       2497.53       2531.23        63.10 o
   1   4   8         14.81          8.63         2.32 o
   2   4   8        103.87        103.36         9.10 o
   3   4   8          2.77          3.19         2.42 o
   4   4   8         19.66         20.24         1.84 o
  -4   5   8         50.10         54.34         3.48 o
  -3   5   8         36.75         35.52         2.57 o
  -2   5   8         81.61         75.45         7.65 o
  -1   5   8        507.38        457.64        12.39 o
   0   5   8       2005.88       2161.11        23.11 o
   1   5   8        258.42        314.64        17.60 o
   2   5   8         18.88         20.48         2.89 o
   3   5   8        293.03        326.65        15.46 o
   4   5   8         76.60         82.78         9.41 o
  -4   6   8          0.10         -0.15         0.66 o
  -3   6   8        121.54        112.60         5.85 o
  -2   6   8          0.48          0.10         0.96 o
  -1   6   8         43.63         38.30         4.35 o
   0   6   8        136.28        147.80         5.60 o
   1   6   8       1504.92       1764.96        40.33 o
   2   6   8         67.39         67.90         4.95 o
   3   6   8        144.35        156.54        10.57 o
   4   6   8          1.12          0.90         0.60 o
  -4   7   8          5.48          6.37         0.76 o
  -3   7   8        131.95        123.47         4.90 o
  -2   7   8        256.12        236.81         7.79 o
  -1   7   8         41.24         23.22         3.08 o
   0   7   8         20.20         12.53         1.83 o
   1   7   8        273.54        311.32        13.93 o
   2   7   8        450.50        508.53        50.70 o
   3   7   8        109.17        102.74         8.37 o
  -3   8   8          0.52          0.44         0.87 o
  -2   8   8         45.87         37.84         3.34 o
  -1   8   8        409.35        367.28        12.31 o
   0   8   8        449.35        490.51        15.54 o
   1   8   8          1.98          1.06         1.27 o
   2   8   8         60.19         59.83         6.78 o
   3   8   8        150.04        145.14         9.03 o
  -3   9   8         27.31         29.44         2.40 o
  -2   9   8        285.72        309.76         9.54 o
  -1   9   8        223.38        230.83        16.13 o
   0   9   8         59.07         58.78         6.68 o
   1   9   8        128.07        134.18         4.97 o
   2   9   8        560.75        534.51        20.13 o
   3   9   8         52.63         56.59         5.18 o
  -3  10   8          1.43          3.07         0.91 o
  -2  10   8        603.25        613.18        13.59 o
  -1  10   8        647.29        662.86        21.12 o
   0  10   8        176.73        185.51         5.64 o
   1  10   8         63.17         65.48         3.95 o
   2  10   8          1.20          1.41         1.27 o
   3  10   8          5.39          6.34         1.74 o
  -3  11   8         21.95         22.30         1.74 o
  -2  11   8        312.18        326.94         9.70 o
  -1  11   8          3.68          3.06         1.65 o
   0  11   8         47.06         49.16         3.12 o
   1  11   8         89.78         88.51         5.89 o
   2  11   8         23.52         17.57         2.76 o
   3  11   8         66.00         62.87         5.94 o
  -3  12   8         13.58         11.84         2.24 o
  -2  12   8         66.42         67.33         4.65 o
  -1  12   8         86.62         85.32         8.07 o
   0  12   8        119.07        133.12         5.92 o
   1  12   8         10.24         12.12         2.53 o
   2  12   8          8.00          4.52         2.21 o
   3  12   8          0.46          1.27         0.80 o
  -2  13   8        206.58        196.88        15.15 o
  -1  13   8          9.02         11.55         2.16 o
   0  13   8        266.65        294.08         8.75 o
   1  13   8          3.13          3.67         1.69 o
   2  13   8         24.66         18.27         2.41 o
  -2  14   8         62.33         49.25         4.16 o
  -1  14   8         15.37         13.34         2.21 o
   0  14   8         40.11         40.84         4.95 o
   1  14   8         85.30         79.01         5.34 o
   2  14   8         73.75         61.89         4.59 o
  -2  15   8         50.14         54.57         3.61 o
  -1  15   8         76.99        101.56         4.43 o
   0  15   8         14.77         16.38         3.58 o
   1  15   8         26.61         24.90         2.73 o
   2  15   8         52.94         43.89         3.01 o
  -1  16   8        112.78        111.62         4.21 o
   0  16   8         31.94         40.53         3.46 o
   1  16   8        121.48        130.58         9.27 o
   0  17   8         42.91         45.96         2.88 o
  -4   1   9         96.43        117.04         3.93 o
  -3   1   9         12.13          7.54         1.47 o
  -2   1   9         96.08         83.45         6.79 o
  -1   1   9        255.85        261.34        13.58 o
   0   1   9        937.10        979.02        33.32 o
   1   1   9         13.35          8.92         2.86 o
   2   1   9          0.20         -1.02         2.12 o
   3   1   9          0.51          0.27         1.18 o
   4   1   9        169.74        165.48         7.94 o
  -4   2   9         88.29        102.56         3.61 o
  -3   2   9         19.42         16.54         1.88 o
  -2   2   9        194.91        174.18        13.62 o
  -1   2   9       3783.02       3471.37       170.01 o
   0   2   9        204.06        190.06         6.75 o
   1   2   9         17.27         19.37         3.37 o
   2   2   9        142.57        160.71        11.45 o
   3   2   9        113.28        121.72         4.20 o
   4   2   9          3.54          1.99         1.38 o
  -4   3   9         81.25         95.04         3.95 o
  -3   3   9        123.29        113.53         4.55 o
  -2   3   9         43.99         40.83         4.70 o
  -1   3   9        427.52        446.92        13.61 o
   0   3   9        809.36        820.82        16.42 o
   1   3   9          5.78          8.05         2.18 o
   2   3   9          5.81          5.57         1.93 o
   3   3   9          6.95          5.70         1.59 o
   4   3   9         23.15         22.61         3.15 o
  -4   4   9          5.32          5.40         0.83 o
  -3   4   9         22.76         18.94         1.78 o
  -2   4   9        259.43        258.74        17.35 o
  -1   4   9        720.57        731.64        16.31 o
   0   4   9          1.27          3.07         0.97 o
   1   4   9        692.01        822.09        24.30 o
   2   4   9        325.01        331.13        11.82 o
   3   4   9         87.80         95.50         8.75 o
   4   4   9          0.61          1.79         1.40 o
  -4   5   9        190.65        212.38         6.36 o
  -3   5   9         35.08         32.59         2.03 o
  -2   5   9        153.17        155.92         4.77 o
  -1   5   9         22.83         23.30         2.92 o
   0   5   9         71.38         74.91         4.09 o
   1   5   9          0.17         -0.47         1.40 o
   2   5   9         21.20         19.77         3.09 o
   3   5   9          2.10          0.51         1.88 o
   4   5   9         13.22         11.70         2.06 o
  -4   6   9          0.03          1.22         0.63 o
  -3   6   9          0.02          0.36         0.75 o
  -2   6   9         36.69         34.54         2.26 o
  -1   6   9         26.31         24.92         3.79 o
   0   6   9          3.35          2.41         1.23 o
   1   6   9        788.51        928.29        29.01 o
   2   6   9          5.55          3.31         1.58 o
   3   6   9          6.88          4.97         2.27 o
  -3   7   9          8.09         10.85         1.35 o
  -2   7   9        117.69         96.72         3.92 o
  -1   7   9          0.04         -0.08         1.58 o
   0   7   9         10.90          9.38         1.70 o
   1   7   9        199.00        211.58        13.62 o
   2   7   9          0.72          1.86         1.34 o
   3   7   9        108.18        110.00         8.41 o
  -3   8   9         10.41          8.50         1.10 o
  -2   8   9         59.23         58.34         4.38 o
  -1   8   9        514.65        456.52        16.36 o
   0   8   9        114.15        126.90         7.68 o
   1   8   9        116.98        118.66         5.82 o
   2   8   9         64.66         59.04         7.39 o
   3   8   9         29.80         26.15         4.02 o
  -3   9   9         70.02         62.87         4.65 o
  -2   9   9         47.80         43.80         3.07 o
  -1   9   9        564.84        552.98        30.70 o
   0   9   9        216.94        205.61         6.55 o
   1   9   9         18.69         16.50         2.41 o
   2   9   9          4.40          1.66         2.43 o
   3   9   9         40.20         42.98         4.47 o
  -3  10   9         34.59         29.79         3.36 o
  -2  10   9        141.01        135.10         7.57 o
  -1  10   9         79.63         83.83         5.55 o
   0  10   9          0.10         -0.82         1.16 o
   1  10   9        319.28        338.29        14.38 o
   2  10   9        249.25        206.01        13.27 o
   3  10   9          1.52          4.41         1.40 o
  -3  11   9          7.68          8.74         1.14 o
  -2  11   9        158.92        165.82         6.93 o
  -1  11   9          1.69          3.23         1.70 o
   0  11   9        322.98        333.37         9.31 o
   1  11   9        342.83        365.56        16.05 o
   2  11   9          1.09          4.31         3.16 o
   3  11   9          3.63          4.51         1.71 o
  -3  12   9          1.33         -0.51         0.86 o
  -2  12   9        146.52        148.99         6.92 o
  -1  12   9        127.54        131.68         7.01 o
   0  12   9       1458.51       1646.26        25.04 o
   1  12   9        189.36        202.00         8.96 o
   2  12   9         29.83         21.84         4.22 o
  -2  13   9         28.82         31.30         3.79 o
  -1  13   9         25.82         28.32         3.22 o
   0  13   9          0.07         -0.52         1.53 o
   1  13   9        272.72        321.80        10.40 o
   2  13   9          9.44          4.26         2.45 o
  -2  14   9          3.33          2.42         1.02 o
  -1  14   9        166.25        194.99         6.59 o
   0  14   9         58.99         51.03         7.13 o
   1  14   9        308.38        334.20        10.09 o
   2  14   9         18.42          9.86         2.35 o
  -2  15   9         45.91         50.96         3.33 o
  -1  15   9         32.10         37.44         2.67 o
   0  15   9          1.51          2.04         1.34 o
   1  15   9          7.16          8.65         2.63 o
  -1  16   9         33.55         34.67         2.18 o
   0  16   9          0.16         -1.37         1.58 o
   1  16   9        200.43        187.56         9.49 o
   0  17   9          5.30          3.24         1.26 o
  -4   0  10         36.48         41.40         3.30 o
  -3   0  10          8.16          7.14         2.57 o
  -2   0  10       2279.29       2086.98       253.85 o
  -1   0  10        470.75        386.99        28.28 o
   0   0  10       1459.55       1493.04        41.29 o
   1   0  10        153.41        190.54        14.02 o
   2   0  10         45.34         61.57         9.48 o
   3   0  10        253.27        255.04        10.11 o
   4   0  10        485.03        472.00        11.70 o
  -4   1  10         36.61         46.41         2.42 o
  -3   1  10        287.27        280.66         7.97 o
  -2   1  10         63.99         53.55         6.53 o
  -1   1  10          0.11          1.48         1.73 o
   0   1  10        204.63        208.60         6.09 o
   1   1  10        355.86        350.77        12.47 o
   2   1  10         92.05         63.48         4.95 o
   3   1  10        270.27        297.07         7.63 o
   4   1  10         88.94         88.66         5.46 o
  -4   2  10        153.15        183.78         4.62 o
  -3   2  10         23.07         21.03         1.85 o
  -2   2  10         48.96         36.04         4.77 o
  -1   2  10         30.17         29.31         5.03 o
   0   2  10          0.97          2.86         1.28 o
   1   2  10        407.77        403.99        20.89 o
   2   2  10         12.55          9.41         2.38 o
   3   2  10        214.98        219.08         6.43 o
   4   2  10         60.69         62.65         4.71 o
  -4   3  10        177.50        211.98         5.58 o
  -3   3  10        264.13        263.85         5.51 o
  -2   3  10         57.67         41.54         5.02 o
  -1   3  10        556.43        502.93        13.76 o
   0   3  10        807.73        881.90        19.95 o
   1   3  10        457.86        430.41        13.48 o
   2   3  10        276.10        297.06        12.79 o
   3   3  10         26.06         21.68         3.75 o
   4   3  10         51.78         56.60         4.51 o
  -4   4  10         63.48         75.81         3.17 o
  -3   4  10        155.07        157.95         4.34 o
  -2   4  10        169.42        169.81         4.89 o
  -1   4  10          0.68         -0.49         1.27 o
   0   4  10        217.98        221.17         8.84 o
   1   4  10        575.00        621.65        21.70 o
   2   4  10          0.00         -2.69         2.69 o
   3   4  10          0.39         -1.49         2.77 o
   4   4  10          1.82          1.31         1.16 o
  -4   5  10          1.58          1.42         0.66 o
  -3   5  10        314.67        314.64        11.38 o
  -2   5  10        160.27        165.91         6.39 o
  -1   5  10         38.07         18.13         3.51 o
   0   5  10         89.73         79.63         5.37 o
   1   5  10         84.74         95.82         7.19 o
   2   5  10          1.42          0.05         1.57 o
   3   5  10         40.52         37.93         5.43 o
  -4   6  10          0.00         -0.56         0.56 o
  -3   6  10         11.62         11.43         1.38 o
  -2   6  10         47.06         41.53         2.59 o
  -1   6  10          1.81          1.92         1.84 o
   0   6  10         58.44         64.45         5.22 o
   1   6  10        174.99        188.21        15.27 o
   2   6  10        224.89        247.45        10.58 o
   3   6  10         13.41         10.37         3.33 o
  -3   7  10         92.65         96.05         3.48 o
  -2   7  10         81.59         81.23         4.64 o
  -1   7  10        642.58        595.95        20.63 o
   0   7  10         38.51         24.93         3.18 o
   1   7  10          0.54         -0.17         1.02 o
   2   7  10        128.80        124.77         9.94 o
   3   7  10         11.73         10.41         2.83 o
  -3   8  10         12.60         10.46         1.83 o
  -2   8  10         64.72         70.02         4.58 o
  -1   8  10        139.15        144.74         9.63 o
   0   8  10        229.33        238.46        10.87 o
   1   8  10         91.68         96.85         5.29 o
   2   8  10         76.64         69.88         7.64 o
   3   8  10         13.02         16.31         3.24 o
  -3   9  10        268.30        272.60         7.80 o
  -2   9  10        548.78        568.61        14.69 o
  -1   9  10         23.21         26.19         3.42 o
   0   9  10         40.68         40.54         2.99 o
   1   9  10          2.64          2.12         1.52 o
   2   9  10          6.68          4.41         2.75 o
   3   9  10        115.99        124.72         7.28 o
  -3  10  10         54.76         56.25         3.28 o
  -2  10  10        203.03        241.22        11.91 o
  -1  10  10        385.02        437.28        29.63 o
   0  10  10          0.08         -1.26         1.26 o
   1  10  10        330.70        336.01        18.08 o
   2  10  10         35.72         32.13         5.72 o
   3  10  10          2.67          2.86         0.96 o
  -3  11  10         12.73         14.57         2.32 o
  -2  11  10         20.17         20.84         2.59 o
  -1  11  10        142.35        149.88         7.26 o
   0  11  10        327.68        357.13         9.62 o
   1  11  10         50.99         50.21         7.51 o
   2  11  10        266.65        238.75        13.56 o
   3  11  10          9.26          9.12         2.05 o
  -3  12  10        100.03         94.19         8.32 o
  -2  12  10         40.26         34.86         3.14 o
  -1  12  10         14.20         17.50         2.78 o
   0  12  10        114.60        124.75         6.82 o
   1  12  10         32.48         32.50         3.63 o
   2  12  10        150.67        143.41         9.88 o
  -2  13  10         33.94         40.84         3.13 o
  -1  13  10          0.03          0.01         1.33 o
   0  13  10          0.01         -0.06         2.18 o
   1  13  10         13.44         13.91         2.27 o
   2  13  10         63.87         35.91         4.82 o
  -2  14  10          1.55          0.93         0.82 o
  -1  14  10          0.03         -0.44         0.96 o
   0  14  10        121.17        126.34         6.94 o
   1  14  10         57.99         62.47         6.20 o
   2  14  10         51.12         30.60         3.65 o
  -1  15  10         26.82         43.54         3.35 o
   0  15  10         12.99         14.63         2.64 o
   1  15  10         37.40         35.48         5.31 o
  -1  16  10          6.32          8.59         1.58 o
   0  16  10         16.71         22.89         3.45 o
   1  16  10         98.42        103.80         6.57 o
  -4   1  11        165.01        197.69         4.61 o
  -3   1  11          3.87          2.66         1.03 o
  -2   1  11        118.19        107.80         6.92 o
  -1   1  11         15.23          8.34         1.96 o
   0   1  11         14.73         13.15         1.68 o
   1   1  11        183.72        159.41         7.32 o
   2   1  11        339.66        359.99        21.36 o
   3   1  11          1.81          1.87         1.06 o
   4   1  11         93.32         93.61         5.05 o
  -4   2  11        105.38        119.44         4.00 o
  -3   2  11         64.67         65.91         2.85 o
  -2   2  11          0.42          0.85         0.85 o
  -1   2  11        326.46        298.52        11.46 o
   0   2  11        252.41        286.14        13.59 o
   1   2  11         58.99         59.74         3.71 o
   2   2  11         99.77        103.62         4.48 o
   3   2  11         31.19         36.25         3.57 o
   4   2  11         43.41         39.39         3.40 o
  -4   3  11        176.28        204.78         5.03 o
  -3   3  11         68.54         67.23         2.87 o
  -2   3  11         30.85         26.21         1.88 o
  -1   3  11        937.94        933.26        35.19 o
   0   3  11        860.69        920.50        33.35 o
   1   3  11          3.64         -0.30         0.95 o
   2   3  11         14.79         13.00         1.90 o
   3   3  11         54.77         61.38         3.48 o
   4   3  11          1.10          2.50         1.25 o
  -4   4  11          9.91         12.84         1.21 o
  -3   4  11         95.43        100.63         3.11 o
  -2   4  11        179.01        165.29         4.76 o
  -1   4  11        221.62        254.87        10.55 o
   0   4  11        837.39        821.00        37.12 o
   1   4  11        734.64        753.03        54.76 o
   2   4  11         34.76         33.86         3.14 o
   3   4  11          7.91         11.06         3.11 o
  -4   5  11          5.43          6.26         1.09 o
  -3   5  11        148.67        147.45         4.48 o
  -2   5  11         41.50         39.89         2.51 o
  -1   5  11         34.39         35.46         5.08 o
   0   5  11        429.82        410.49        17.41 o
   1   5  11        426.05        461.30        23.43 o
   2   5  11          3.92          1.61         1.47 o
   3   5  11         84.04         82.05         7.85 o
  -3   6  11         53.13         52.78         3.13 o
  -2   6  11        128.61        136.57         5.81 o
  -1   6  11         25.73         24.19         4.44 o
   0   6  11         63.32         55.05         4.90 o
   1   6  11        214.86        236.20         9.83 o
   2   6  11         80.14         76.31         6.03 o
   3   6  11        200.13        212.10        11.87 o
  -3   7  11         21.52         17.78         1.80 o
  -2   7  11        196.00        166.83         5.82 o
  -1   7  11        177.90        172.68         5.44 o
   0   7  11         86.36         74.24         6.27 o
   1   7  11        203.27        243.41         8.22 o
   2   7  11         17.96         15.15         4.13 o
   3   7  11         16.76         14.92         3.20 o
  -3   8  11          7.13          5.04         1.21 o
  -2   8  11          0.07         -1.42         1.42 o
  -1   8  11        196.01        191.15         6.82 o
   0   8  11        507.98        518.29        16.05 o
   1   8  11        186.35        206.31        12.15 o
   2   8  11          2.45          0.17         2.43 o
   3   8  11         16.84         15.93         2.82 o
  -3   9  11          1.67          2.00         0.92 o
  -2   9  11         31.84         27.46         3.03 o
  -1   9  11          0.08          0.51         1.74 o
   0   9  11        625.85        657.63        18.20 o
   1   9  11        263.97        259.66        15.36 o
   2   9  11        187.36        164.52        11.97 o
   3   9  11         15.55         15.17         2.59 o
  -3  10  11          2.62          3.03         0.97 o
  -2  10  11        157.62        145.71         6.57 o
  -1  10  11       1316.70       1492.61       124.71 o
   0  10  11         40.34         43.27         4.14 o
   1  10  11         81.59         86.03         9.49 o
   2  10  11         18.66         13.77         3.68 o
   3  10  11          8.08          8.75         1.35 o
  -3  11  11         16.53         21.18         1.78 o
  -2  11  11          9.09          6.89         1.62 o
  -1  11  11        539.49        575.22        12.40 o
   0  11  11         51.56         52.42         3.82 o
   1  11  11        618.86        618.59        25.25 o
   2  11  11          9.18          9.02         3.13 o
   3  11  11         30.98         39.33         3.72 o
  -2  12  11         44.34         44.89         3.39 o
  -1  12  11          6.59          5.77         1.48 o
   0  12  11        249.31        268.49        10.85 o
   1  12  11        250.57        285.36        16.88 o
   2  12  11         55.54         45.89         5.52 o
  -2  13  11         38.78         44.26         3.03 o
  -1  13  11         38.14         42.75         3.35 o
   0  13  11          9.05          6.97         2.36 o
   1  13  11         53.85         59.14         7.21 o
   2  13  11        101.98         77.54         6.54 o
  -2  14  11          8.05          7.91         1.23 o
  -1  14  11         34.48         33.93         2.71 o
   0  14  11          0.03         -1.50         2.04 o
   1  14  11         42.06         43.41         5.84 o
   2  14  11         86.53         59.73         4.24 o
  -1  15  11         11.42         16.53         2.44 o
   0  15  11        115.12        111.46         9.15 o
   1  15  11          0.39         -1.84         1.84 o
  -1  16  11         22.11         15.61         1.81 o
   0  16  11         17.53         24.20         3.35 o
  -4   0  12        129.43        146.46         5.23 o
  -3   0  12         62.41         55.93         4.57 o
  -2   0  12        750.16        748.84        15.01 o
  -1   0  12        113.35         86.39         8.77 o
   0   0  12        840.49        909.64        80.17 o
   1   0  12        234.08        220.36        12.50 o
   2   0  12         98.93        115.65         8.57 o
   3   0  12          1.28          4.23         1.87 o
  -4   1  12         15.79         16.64         1.47 o
  -3   1  12        107.90        102.77         3.90 o
  -2   1  12        160.06        142.87         6.34 o
  -1   1  12        120.05        123.62        10.01 o
   0   1  12        155.27        138.33         6.88 o
   1   1  12        340.52        362.32        22.22 o
   2   1  12          4.36          6.25         1.48 o
   3   1  12          5.45          2.74         0.99 o
  -4   2  12          6.78          8.50         1.02 o
  -3   2  12        900.00        923.52        10.25 o
  -2   2  12         12.75         10.06         1.12 o
  -1   2  12          7.18          4.34         1.38 o
   0   2  12          0.95          1.70         1.37 o
   1   2  12        899.91       1038.10        39.19 o
   2   2  12         82.11         89.94         4.29 o
   3   2  12         17.24         20.70         2.71 o
  -4   3  12          0.59         -0.22         0.68 o
  -3   3  12          3.88          4.55         0.93 o
  -2   3  12        202.53        185.82         4.96 o
  -1   3  12        912.68        940.67        27.94 o
   0   3  12        592.59        744.50        23.54 o
   1   3  12        256.57        267.30        13.54 o
   2   3  12          2.45          1.26         1.59 o
   3   3  12         35.78         35.50         4.90 o
  -4   4  12         12.94         16.63         1.63 o
  -3   4  12         30.97         27.75         2.08 o
  -2   4  12         79.02         61.43         3.00 o
  -1   4  12          5.91          3.54         1.69 o
   0   4  12          0.00         -0.08         1.66 o
   1   4  12          7.84          8.32         2.06 o
   2   4  12         41.21         37.54         3.23 o
   3   4  12          0.91          0.14         1.03 o
  -3   5  12         15.59         16.35         1.55 o
  -2   5  12          8.03          6.28         1.20 o
  -1   5  12         35.77         33.94         5.20 o
   0   5  12       1048.92       1188.36       111.13 o
   1   5  12         74.99         75.54         6.99 o
   2   5  12         20.21         23.94         8.59 o
   3   5  12         29.04         22.15         4.20 o
  -3   6  12          8.81          8.86         1.31 o
  -2   6  12        175.71        178.30         5.69 o
  -1   6  12         80.86         80.87         4.25 o
   0   6  12          3.33          0.59         1.96 o
   1   6  12        231.04        264.74        12.68 o
   2   6  12         16.29         16.64         7.43 o
   3   6  12         15.94         17.51         3.51 o
  -3   7  12         74.15         80.27         4.32 o
  -2   7  12         56.78         60.04         3.44 o
  -1   7  12          0.01         -0.22         1.03 o
   0   7  12        266.14        258.34        11.94 o
   1   7  12        759.68        763.58        20.19 o
   2   7  12         72.02         82.51         6.13 o
   3   7  12         33.14         29.97         4.21 o
  -3   8  12         35.91         32.86         2.86 o
  -2   8  12        131.07        121.83         6.08 o
  -1   8  12        216.52        215.49        10.20 o
   0   8  12         26.07         29.25         2.67 o
   1   8  12        108.58        109.42         6.98 o
   2   8  12         71.12         58.98         7.29 o
   3   8  12          5.92          4.63         1.86 o
  -3   9  12         30.59         28.18         2.37 o
  -2   9  12        227.40        252.46         9.37 o
  -1   9  12        726.72        745.50        39.41 o
   0   9  12        218.97        211.87         7.27 o
   1   9  12          0.19         -0.47         3.21 o
   2   9  12          0.01         -2.58         2.58 o
   3   9  12         27.16         32.65         3.60 o
  -3  10  12         26.36         26.10         3.33 o
  -2  10  12          8.96          8.04         1.77 o
  -1  10  12         20.88         27.92         3.61 o
   0  10  12        376.94        338.99        22.89 o
   1  10  12         95.34         98.22        10.15 o
   2  10  12         21.23         21.85         4.20 o
   3  10  12          0.36          0.95         0.58 o
  -3  11  12         85.50         83.82         5.02 o
  -2  11  12         25.11         30.03         2.89 o
  -1  11  12          9.91         11.14         2.54 o
   0  11  12        139.55        126.75         7.44 o
   1  11  12         94.35         91.15         9.77 o
   2  11  12        119.50         99.34         8.60 o
  -2  12  12        146.94        160.75         6.67 o
  -1  12  12          1.94          2.08         1.25 o
   0  12  12         50.20         47.26         4.56 o
   1  12  12          0.03         -2.70         3.08 o
   2  12  12        110.30         95.15         7.44 o
  -2  13  12        111.91        136.61         5.34 o
  -1  13  12         73.96         87.74         5.91 o
   0  13  12         71.41         64.47         7.64 o
   1  13  12        121.27        125.44        10.13 o
   2  13  12        178.50        140.47         7.79 o
  -2  14  12         47.42         40.56         2.40 o
  -1  14  12        116.86        135.12         6.58 o
   0  14  12        249.71        269.55        13.47 o
   1  14  12         83.70         77.57         7.42 o
  -1  15  12          2.87          3.77         1.56 o
   0  15  12          5.60         11.00         2.86 o
   1  15  12          8.49          8.49         2.73 o
   0  16  12          5.34          6.99         1.90 o
  -4   1  13          5.46          7.11         1.56 o
  -3   1  13          2.44          3.49         1.00 o
  -2   1  13        143.77        142.85         4.57 o
  -1   1  13        281.04        243.28        14.51 o
   0   1  13         40.45         24.91         3.33 o
   1   1  13          1.86          2.03         1.13 o
   2   1  13          4.55          3.55         2.17 o
   3   1  13          2.35          2.31         1.06 o
  -4   2  13          9.73         11.03         1.82 o
  -3   2  13        135.00        151.48         4.65 o
  -2   2  13        555.98        505.07        14.72 o
  -1   2  13        172.54        179.49        11.96 o
   0   2  13         42.25         42.59         4.73 o
   1   2  13        154.29        169.20         7.44 o
   2   2  13         77.54         76.89         6.01 o
   3   2  13          0.39          1.75         1.49 o
  -3   3  13         12.35         12.99         1.54 o
  -2   3  13         93.02         95.97         3.29 o
  -1   3  13         22.45         16.31         2.96 o
   0   3  13        217.16        228.07        10.30 o
   1   3  13        367.29        432.54        23.61 o
   2   3  13          6.18          5.76         1.53 o
   3   3  13        101.99        107.17         6.59 o
  -3   4  13        199.55        207.23         5.88 o
  -2   4  13         15.51         12.95         1.65 o
  -1   4  13        110.88         98.76        10.02 o
   0   4  13        618.84        670.56        82.96 o
   1   4  13        410.90        503.95        23.27 o
   2   4  13         72.34         68.30        16.54 o
   3   4  13          3.39          0.71         1.49 o
  -3   5  13         11.88         10.68         1.49 o
  -2   5  13         87.47         87.42         4.66 o
  -1   5  13         13.22         11.15         2.03 o
   0   5  13        103.57        111.97        10.26 o
   1   5  13        101.23        115.59         6.37 o
   2   5  13        576.27        585.21        76.07 o
   3   5  13         67.95         74.88         6.82 o
  -3   6  13         13.17         12.07         1.77 o
  -2   6  13        406.64        426.51         8.91 o
  -1   6  13         74.42         73.88         5.55 o
   0   6  13        171.95        182.38        13.32 o
   1   6  13        269.00        278.36        10.03 o
   2   6  13         70.10         76.34         6.67 o
   3   6  13         38.97         36.55         4.83 o
  -3   7  13          0.19          0.49         1.51 o
  -2   7  13          0.30          0.17         0.96 o
  -1   7  13          0.02          2.26         2.13 o
   0   7  13         67.42         61.19         3.98 o
   1   7  13         39.74         37.83         3.85 o
   2   7  13          3.93         -0.16         9.95 o
   3   7  13          0.40         -0.38         1.32 o
  -3   8  13         16.48         18.33         1.95 o
  -2   8  13         88.63         75.31         4.76 o
  -1   8  13         74.97         82.08         5.39 o
   0   8  13        567.33        563.28        15.53 o
   1   8  13        225.75        217.57        14.40 o
   2   8  13         72.41         86.87         8.42 o
   3   8  13         11.41          9.60         2.28 o
  -3   9  13          2.61          0.89         0.74 o
  -2   9  13         60.23         55.28         4.06 o
  -1   9  13         59.50         53.30         5.22 o
   0   9  13       1228.83       1236.61       118.09 o
   1   9  13          7.00          6.69         3.50 o
   2   9  13        364.78        314.47        16.09 o
   3   9  13         27.23         28.10         2.27 o
  -3  10  13         24.24         26.37         2.08 o
  -2  10  13          0.96          0.69         1.17 o
  -1  10  13          1.61          2.39         3.03 o
   0  10  13        342.24        313.22        17.23 o
   1  10  13         92.79         82.11         9.43 o
   2  10  13          8.03         14.00         3.82 o
  -2  11  13          0.40          1.72         1.14 o
  -1  11  13        751.01        842.68        89.10 o
   0  11  13        369.32        356.22        18.16 o
   1  11  13          2.69          2.61         2.67 o
   2  11  13         11.51          7.56         2.42 o
  -2  12  13          4.29          3.83         1.12 o
  -1  12  13        375.47        409.41        17.28 o
   0  12  13          1.22         -1.35         2.97 o
   1  12  13        159.27        147.84        11.59 o
   2  12  13          5.76          4.30         1.75 o
  -2  13  13          6.19          4.06         1.13 o
  -1  13  13          1.24         -0.62         2.13 o
   0  13  13         82.73         88.56         8.20 o
   1  13  13         59.40         58.05         6.87 o
   2  13  13          1.67          0.36         1.54 o
  -1  14  13          0.76          4.00         1.45 o
   0  14  13          9.89          7.17         3.06 o
   1  14  13          8.09          6.61         2.30 o
  -1  15  13        189.12        159.46        30.60 o
   0  15  13          1.68          7.83         2.37 o
   1  15  13         33.70         33.70         4.06 o
  -3   0  14        364.80        370.23        16.45 o
  -2   0  14          1.04          1.01         1.67 o
  -1   0  14          1.33          2.10         4.00 o
   0   0  14         50.92         62.61         7.37 o
   1   0  14         81.31         95.89         9.54 o
   2   0  14          5.16          2.74         2.90 o
   3   0  14         66.28         70.33         5.04 o
  -3   1  14        203.08        222.01         5.48 o
  -2   1  14         73.75         58.92         3.00 o
  -1   1  14         82.79         74.10         6.40 o
   0   1  14        209.68        212.58         9.50 o
   1   1  14         17.13         17.18         4.69 o
   2   1  14          0.70          2.07         2.67 o
   3   1  14         11.27          9.36         1.66 o
  -3   2  14        374.27        388.77         7.24 o
  -2   2  14        245.63        227.02         6.47 o
  -1   2  14         49.37         43.17         4.63 o
   0   2  14        103.25        107.38         7.65 o
   1   2  14        156.51        129.80         6.40 o
   2   2  14         67.32         75.94         4.79 o
   3   2  14        166.77        207.66         8.13 o
  -3   3  14        400.96        432.91         8.35 o
  -2   3  14         65.21         76.35         7.42 o
  -1   3  14          1.29          0.28         1.51 o
   0   3  14        107.49        113.05        14.64 o
   1   3  14        119.14        142.77         5.28 o
   2   3  14        143.18        144.98         9.63 o
   3   3  14        124.67        124.13         8.81 o
  -3   4  14         41.21         41.63         2.61 o
  -2   4  14        778.50        746.13        13.44 o
  -1   4  14         49.20         54.23         3.52 o
   0   4  14        758.47        825.33        68.37 o
   1   4  14         66.40         59.93         3.37 o
   2   4  14         14.50         11.90         2.86 o
   3   4  14         69.45         67.69         6.67 o
  -3   5  14        134.85        136.73         4.46 o
  -2   5  14        237.29        248.42         9.31 o
  -1   5  14          0.50          0.02         1.56 o
   0   5  14         76.35         72.62         8.81 o
   1   5  14         49.53         58.31         4.49 o
   2   5  14        479.22        486.67        19.95 o
   3   5  14          2.81          1.12         0.89 o
  -3   6  14        146.56        153.14         7.22 o
  -2   6  14         34.41         29.15         2.46 o
  -1   6  14          0.34         -0.01         1.19 o
   0   6  14          2.28          3.22         1.47 o
   1   6  14         43.11         44.47         4.26 o
   2   6  14          0.93          1.29         2.48 o
   3   6  14         41.45         38.31         3.18 o
  -3   7  14         14.08         13.59         2.16 o
  -2   7  14          7.13          3.46         1.05 o
  -1   7  14        242.19        251.16        13.09 o
   0   7  14          0.45          1.03         1.40 o
   1   7  14        569.23        573.46        22.40 o
   2   7  14        252.20        249.77        10.24 o
   3   7  14          0.03         -0.87         0.87 o
  -3   8  14         33.02         35.57         4.69 o
  -2   8  14          0.38          0.89         1.33 o
  -1   8  14        100.94        126.81        14.27 o
   0   8  14         81.44         68.13         7.67 o
   1   8  14         56.11         63.08         8.09 o
   2   8  14        224.41        214.53        12.66 o
   3   8  14          0.34         -0.30         0.68 o
  -3   9  14          8.68         10.28         1.90 o
  -2   9  14         83.67         89.34         5.08 o
  -1   9  14          7.96         16.95         2.88 o
   0   9  14         17.11         14.05         4.60 o
   1   9  14        372.09        369.50        19.20 o
   2   9  14         36.41         32.99         4.91 o
   3   9  14          1.46          2.38         0.76 o
  -3  10  14          1.32          1.93         0.70 o
  -2  10  14         60.97         65.86         4.06 o
  -1  10  14          1.95          6.24         1.98 o
   0  10  14        105.79        101.13         9.79 o
   1  10  14        797.04        749.20        27.14 o
   2  10  14        429.12        345.08        15.66 o
  -2  11  14          5.57          3.34         1.05 o
  -1  11  14        196.80        194.79         9.09 o
   0  11  14        237.69        244.77        14.89 o
   1  11  14        234.44        222.53        14.57 o
   2  11  14        164.06        155.78        18.10 o
  -2  12  14         58.11         57.30         3.29 o
  -1  12  14         29.14         28.48         4.64 o
   0  12  14        114.81        109.59         9.68 o
   1  12  14          6.49          9.41         3.08 o
   2  12  14        111.32         98.35         6.49 o
  -2  13  14         86.69         80.16         4.47 o
  -1  13  14          0.31          1.89         1.38 o
   0  13  14         31.60         34.51         4.98 o
   1  13  14         32.23         26.11         4.41 o
  -1  14  14         17.14         11.64         2.92 o
   0  14  14         27.16         32.49         4.35 o
   1  14  14         52.34         48.06         5.18 o
   0  15  14          8.02          9.89         2.16 o
  -3   1  15         87.91         94.51         5.51 o
  -2   1  15        605.04        588.29        11.05 o
  -1   1  15          0.75          0.63         1.15 o
   0   1  15         77.99         81.19         6.90 o
   1   1  15         86.77         73.32         3.42 o
   2   1  15          1.61          2.25         2.59 o
   3   1  15         53.55         49.14         4.74 o
  -3   2  15         77.71         85.42         3.65 o
  -2   2  15        528.41        495.62        10.96 o
  -1   2  15        835.59        821.34        32.50 o
   0   2  15          5.18          4.84         2.20 o
   1   2  15         12.08          9.05         1.93 o
   2   2  15        450.13        431.68        22.72 o
   3   2  15        182.62        223.79         9.46 o
  -3   3  15        238.53        248.17         6.09 o
  -2   3  15        104.88         99.67         6.42 o
  -1   3  15        719.83        686.65        31.68 o
   0   3  15         32.46         24.15         5.08 o
   1   3  15          0.76         -1.32         1.32 o
   2   3  15          0.68         -1.05         1.49 o
   3   3  15         40.66         46.46         6.44 o
  -3   4  15          2.40          3.12         0.91 o
  -2   4  15         13.14         13.46         4.70 o
  -1   4  15        210.15        195.19        14.43 o
   0   4  15         24.29         15.03         1.84 o
   1   4  15         72.92         69.46         4.09 o
   2   4  15        525.71        595.76        17.62 o
   3   4  15          1.15          1.38         1.19 o
  -3   5  15          0.07          2.38         1.16 o
  -2   5  15        146.75        147.42         6.12 o
  -1   5  15        115.73         88.79         7.09 o
   0   5  15         28.92         28.86         3.26 o
   1   5  15         59.66         58.96         3.38 o
   2   5  15         39.83         37.43         3.40 o
   3   5  15        162.13        164.57         9.59 o
  -3   6  15         45.70         52.58         4.02 o
  -2   6  15         66.65         75.95         4.50 o
  -1   6  15         80.42         68.49         5.31 o
   0   6  15          0.44          0.00         1.44 o
   1   6  15         35.50         25.03         5.13 o
   2   6  15          0.10          0.63         2.55 o
   3   6  15          1.02          1.94         0.80 o
  -3   7  15          4.90          4.72         1.32 o
  -2   7  15         57.47         40.86         3.40 o
  -1   7  15        447.97        455.28        28.76 o
   0   7  15         10.88          8.29         3.70 o
   1   7  15         96.52         79.99         8.89 o
   2   7  15         60.47         47.98         4.83 o
   3   7  15          0.52         -0.29         1.02 o
  -3   8  15         36.42         39.82         3.22 o
  -2   8  15         24.06         18.97         2.36 o
  -1   8  15          3.39          5.18         1.68 o
   0   8  15          8.99          8.64         3.58 o
   1   8  15          8.06          8.47         3.04 o
   2   8  15          1.82         -0.80         2.21 o
   3   8  15          1.74          1.69         0.68 o
  -3   9  15         32.85         33.60         2.65 o
  -2   9  15         35.63         36.77         3.07 o
  -1   9  15         36.37         26.17         4.45 o
   0   9  15        651.26        556.11        22.35 o
   1   9  15        377.53        368.20        19.00 o
   2   9  15         15.32         11.65         3.11 o
  -2  10  15         79.34         75.32         5.91 o
  -1  10  15        191.12        187.69         8.92 o
   0  10  15        319.94        302.36        16.33 o
   1  10  15         35.20         26.93         5.57 o
   2  10  15         57.42         49.29         5.55 o
  -2  11  15        159.16        164.98         9.51 o
  -1  11  15         91.14         98.73         5.25 o
   0  11  15        229.86        213.26        13.61 o
   1  11  15         45.30         43.94         6.52 o
   2  11  15          4.28          2.53         3.70 o
  -2  12  15         11.43          7.97         1.27 o
  -1  12  15        101.13        108.45         5.08 o
   0  12  15        182.32        161.71        11.30 o
   1  12  15        231.25        225.21        13.07 o
   2  12  15          4.70          0.19         1.45 o
  -1  13  15         85.72         79.96        17.26 o
   0  13  15          3.13          4.52         1.89 o
   1  13  15          1.91          0.66         1.55 o
  -1  14  15         19.34         18.63         6.79 o
   0  14  15          0.30          1.75         1.33 o
   1  14  15         84.03         76.30         6.05 o
  -3   0  16        582.22        659.68        18.85 o
  -2   0  16         16.17         11.69         2.73 o
  -1   0  16        329.74        324.70        18.00 o
   0   0  16          0.03         -1.39         1.77 o
   1   0  16        582.37        627.62        25.11 o
   2   0  16         84.15         98.37        11.60 o
   3   0  16         30.39         34.65         3.23 o
  -3   1  16         41.10         47.05         4.98 o
  -2   1  16        334.96        315.73        12.79 o
  -1   1  16         77.35         64.86         3.78 o
   0   1  16        249.96        270.69        20.66 o
   1   1  16          1.91          2.29         1.14 o
   2   1  16         16.33         14.94         3.51 o
   3   1  16          0.96          0.47         1.05 o
  -3   2  16        126.65        155.25         9.10 o
  -2   2  16       1105.92       1087.03        21.63 o
  -1   2  16        232.42        221.75         6.34 o
   0   2  16        127.04        103.26         9.41 o
   1   2  16          0.03         -0.75         1.42 o
   2   2  16         38.57         47.12         5.45 o
   3   2  16         12.15         10.87         2.19 o
  -3   3  16          5.73          7.20         2.12 o
  -2   3  16          1.51          1.79         1.66 o
  -1   3  16         35.50         23.60         2.92 o
   0   3  16        255.00        215.79         8.09 o
   1   3  16          1.29         -0.32         1.31 o
   2   3  16         37.70         47.83         5.47 o
   3   3  16          2.56          1.78         1.50 o
  -3   4  16          0.10          1.00         1.31 o
  -2   4  16         25.47         30.79         3.79 o
  -1   4  16        635.20        595.76        14.91 o
   0   4  16        150.94        136.43         6.51 o
   1   4  16         93.83         89.17         6.09 o
   2   4  16        297.11        268.72        30.49 o
   3   4  16         13.56         12.74         2.01 o
  -3   5  16         90.07         97.29         4.09 o
  -2   5  16        528.05        498.89        14.19 o
  -1   5  16          7.10          7.34         2.19 o
   0   5  16         24.77         21.95         2.70 o
   1   5  16        127.90        137.45         5.87 o
   2   5  16         21.79         17.21         3.93 o
   3   5  16         64.00         64.85         5.77 o
  -3   6  16          0.35          1.85         1.07 o
  -2   6  16         37.25         34.17         3.86 o
  -1   6  16          7.51         10.31         2.17 o
   0   6  16        176.59        146.91         7.32 o
   1   6  16        208.00        201.14        13.11 o
   2   6  16          8.97          6.97         1.78 o
   3   6  16         24.01         28.31         3.49 o
  -3   7  16          0.18          0.64         0.86 o
  -2   7  16        101.97        110.80         6.72 o
  -1   7  16        692.29        658.06        16.40 o
   0   7  16        194.87        167.10        11.85 o
   1   7  16        214.46        220.21        13.87 o
   2   7  16          0.13          0.97         2.88 o
   3   7  16          5.82          6.15         1.63 o
  -3   8  16        152.47        173.63         7.39 o
  -2   8  16         45.69         40.63         3.14 o
  -1   8  16         76.83         59.34         5.17 o
   0   8  16         85.58         66.10         7.47 o
   1   8  16          9.20          6.92         3.32 o
   2   8  16        151.20        151.29         9.61 o
  -2   9  16          9.38          7.62         1.43 o
  -1   9  16          0.87         -1.05         1.11 o
   0   9  16         28.69         23.23         4.63 o
   1   9  16        271.45        288.67        16.39 o
   2   9  16          6.19         -3.01         3.01 o
  -2  10  16         48.17         47.99         4.65 o
  -1  10  16        286.81        299.70        10.84 o
   0  10  16        508.83        444.47        19.29 o
   1  10  16        112.94        110.75         9.88 o
   2  10  16         78.05         67.83         5.93 o
  -2  11  16         13.85         15.51         1.77 o
  -1  11  16        134.68        142.80         5.66 o
   0  11  16          0.00         -1.98         2.63 o
   1  11  16          9.78          7.72         2.63 o
   2  11  16         12.60         10.16         2.79 o
  -2  12  16        107.68        131.81         5.06 o
  -1  12  16          1.20         -1.06         1.07 o
   0  12  16         32.44         36.60         5.27 o
   1  12  16        219.52        209.16        11.83 o
  -1  13  16         45.82         40.93        15.95 o
   0  13  16          0.07          0.67         1.52 o
   1  13  16          0.77          3.54         1.66 o
   0  14  16        100.39         88.16         5.82 o
  -3   1  17          4.56          6.32         1.69 o
  -2   1  17        660.69        680.55        22.74 o
  -1   1  17        800.41        766.87        22.72 o
   0   1  17          0.04          0.86         0.99 o
   1   1  17        263.87        266.18        10.78 o
   2   1  17         25.80         25.05         4.46 o
   3   1  17          9.72         12.64         1.69 o
  -3   2  17          0.17          0.18         1.63 o
  -2   2  17         52.80         57.43         4.92 o
  -1   2  17       1005.57        925.72        14.28 o
   0   2  17         81.89         81.00         7.71 o
   1   2  17        282.41        253.15        13.91 o
   2   2  17         22.22         22.68         4.12 o
   3   2  17         18.37         16.48         2.53 o
  -3   3  17        129.84        151.07         8.46 o
  -2   3  17          0.01         -1.62         1.70 o
  -1   3  17        671.11        655.96        34.33 o
   0   3  17         12.11          8.18         2.36 o
   1   3  17         27.53         23.20         2.96 o
   2   3  17         34.87         49.53         5.49 o
   3   3  17         22.30         24.21         2.54 o
  -3   4  17         27.97         28.90         3.03 o
  -2   4  17          0.24          1.49         3.08 o
  -1   4  17          0.32         -0.40         1.76 o
   0   4  17       1002.40        909.45        75.34 o
   1   4  17         92.08         91.61         5.04 o
   2   4  17         13.68         16.71         3.52 o
   3   4  17          7.86          7.68         1.43 o
  -3   5  17         97.35         97.52         8.10 o
  -2   5  17        248.55        238.35         9.90 o
  -1   5  17         55.34         57.61         4.99 o
   0   5  17         14.51          9.74         2.94 o
   1   5  17          3.82          3.76         1.44 o
   2   5  17         67.79         68.09         4.23 o
   3   5  17         18.98         24.58         3.11 o
  -3   6  17         39.76         45.62         5.25 o
  -2   6  17          0.01          0.75         1.59 o
  -1   6  17        132.12        118.58        10.77 o
   0   6  17         90.00         79.16         7.77 o
   1   6  17          0.00         -3.65         3.65 o
   2   6  17         10.97          8.09         1.49 o
   3   6  17          6.14          4.32         1.41 o
  -3   7  17          1.68          0.59         1.24 o
  -2   7  17         14.13         18.74         4.73 o
  -1   7  17         80.03         60.15         7.59 o
   0   7  17        118.05        100.49         8.69 o
   1   7  17        260.14        255.86        14.64 o
   2   7  17          2.56          2.42         1.54 o
  -2   8  17         91.27         95.59         9.08 o
  -1   8  17        230.17        230.30        14.01 o
   0   8  17         28.87         17.08         4.07 o
   1   8  17        101.12        112.78         9.83 o
   2   8  17         39.44         26.50         4.54 o
  -2   9  17         21.46         23.10         2.70 o
  -1   9  17          0.43          1.77         1.79 o
   0   9  17        311.06        274.33        14.51 o
   1   9  17         78.08         63.50         8.05 o
   2   9  17          0.04         -1.80         1.80 o
  -2  10  17         70.10         90.11         4.85 o
  -1  10  17          5.58          1.91         1.88 o
   0  10  17         45.95         45.98         5.85 o
   1  10  17         94.06         90.04         8.63 o
   2  10  17         56.39         48.31         4.18 o
  -2  11  17         12.66          7.35         1.37 o
  -1  11  17         31.95         25.88         4.35 o
   0  11  17          0.71          1.75         2.18 o
   1  11  17         17.24         15.72         3.73 o
  -1  12  17         70.18         53.68        20.00 o
   0  12  17          2.22          1.80         1.77 o
   1  12  17         48.95         46.30         4.95 o
  -1  13  17         54.49         48.89         4.17 o
   0  13  17         11.58         10.74         2.40 o
   1  13  17          0.02         -1.72         1.72 o
  -3   0  18        148.66        173.97         9.05 o
  -2   0  18        552.88        559.93        15.18 o
  -1   0  18        806.18        778.04        13.62 o
   0   0  18        433.59        439.77        31.92 o
   1   0  18        215.49        708.43       360.20 o
   2   0  18         40.88         47.33         7.65 o
   3   0  18         11.05         13.34         3.30 o
  -3   1  18         32.60         38.35         3.09 o
  -2   1  18         91.88         94.77         6.47 o
  -1   1  18          5.09          2.83         1.18 o
   0   1  18        370.91        368.98        10.74 o
   1   1  18         42.88         28.97         4.17 o
   2   1  18        134.13        149.52         9.41 o
   3   1  18          8.44          7.25         1.16 o
  -3   2  18          0.92          0.24         1.37 o
  -2   2  18         99.46        106.40         6.68 o
  -1   2  18        548.34        506.39        10.92 o
   0   2  18        977.49        997.73        20.09 o
   1   2  18          6.76         10.08         1.88 o
   2   2  18         92.06        113.94         7.93 o
   3   2  18          3.23          1.79         2.56 o
  -3   3  18          9.99         15.33         2.17 o
  -2   3  18          4.57          4.76         3.02 o
  -1   3  18        315.51        280.08        10.54 o
   0   3  18          0.67         -1.72         2.77 o
   1   3  18          8.51          9.11         1.81 o
   2   3  18         58.15         67.14         6.17 o
   3   3  18        262.75        274.69        11.45 o
  -3   4  18          9.48          8.98         2.34 o
  -2   4  18        121.04        111.72         6.73 o
  -1   4  18         69.59         76.59         5.76 o
   0   4  18          0.63         -2.70         2.70 o
   1   4  18        220.49        198.48         8.92 o
   2   4  18        124.03        146.12         8.30 o
   3   4  18         88.95        112.06         5.90 o
  -2   5  18        204.87        214.31         9.24 o
  -1   5  18         50.09         50.46         4.87 o
   0   5  18         18.98          9.08         4.99 o
   1   5  18          0.96          1.15         1.83 o
   2   5  18          3.18          6.00         2.05 o
  -3   6  18          4.42          7.57         2.22 o
  -2   6  18        134.74        119.97        10.63 o
  -1   6  18         64.48         57.96         7.49 o
   0   6  18         17.07          8.65         2.28 o
   1   6  18        567.20        530.71        14.06 o
   2   6  18         23.13         28.41         3.65 o
  -2   7  18         23.75         37.51         5.91 o
  -1   7  18          8.41          2.96         2.33 o
   0   7  18         78.61         58.19         6.51 o
   1   7  18         13.36         16.04         3.54 o
   2   7  18          1.32          7.37         3.38 o
  -2   8  18         71.45         80.64         8.00 o
  -1   8  18          5.97          3.88         2.11 o
   0   8  18         35.12         30.73         3.84 o
   1   8  18          0.33         -3.53         3.53 o
   2   8  18         19.59         20.38         3.21 o
  -2   9  18         25.57         30.73         4.72 o
  -1   9  18          2.55         -2.54         2.54 o
   0   9  18        194.10        169.37         7.77 o
   1   9  18         18.58          7.95         3.57 o
   2   9  18        337.61        271.28         9.76 o
  -2  10  18         43.93         55.69         5.67 o
  -1  10  18          2.89          4.51         1.77 o
   0  10  18          2.79          4.51         3.14 o
   1  10  18         50.36         39.28         5.29 o
   2  10  18         97.84         93.00         3.33 o
  -1  11  18         59.54         59.28         5.69 o
   0  11  18          1.69          0.52         1.88 o
   1  11  18        133.67        138.37         8.46 o
  -1  12  18         99.67        119.02         6.82 o
   0  12  18          3.36          2.43         1.40 o
   1  12  18         28.84         35.24         3.83 o
   0  13  18          0.17         -1.67         1.67 o
  -3   1  19          4.34          4.93         1.35 o
  -2   1  19          9.77          9.49         1.68 o
  -1   1  19        340.96        357.06         7.06 o
   0   1  19          0.27          0.47         2.05 o
   1   1  19        145.29        142.17         6.98 o
   2   1  19         70.74         79.01         6.69 o
   3   1  19         20.45         18.75         2.88 o
  -3   2  19         54.53         69.62         3.78 o
  -2   2  19          5.40          2.12         2.94 o
  -1   2  19        136.07        129.16         4.72 o
   0   2  19         12.77         10.20         2.51 o
   1   2  19        565.80        581.17        26.53 o
   2   2  19        125.98        151.99         8.88 o
  -3   3  19         94.92        106.04         4.42 o
  -2   3  19         17.16         20.48         3.11 o
  -1   3  19         16.50         12.32         3.14 o
   0   3  19        729.69        727.26        24.78 o
   1   3  19        172.93        141.60         8.80 o
   2   3  19         13.70         12.64         2.95 o
  -3   4  19         50.97         66.52         4.77 o
  -2   4  19         17.96         18.83         2.99 o
  -1   4  19         12.43         15.69         3.05 o
   0   4  19        417.38        390.70        12.44 o
   1   4  19         47.97         43.70         4.39 o
   2   4  19          0.94         -0.58         1.92 o
  -3   5  19          2.59          1.04         1.33 o
  -2   5  19        127.30        123.60         6.88 o
  -1   5  19        489.87        436.38        20.08 o
   0   5  19          9.57          3.79         1.53 o
   1   5  19          0.00          2.21         3.88 o
   2   5  19        171.88        209.47         8.84 o
  -2   6  19         86.93        102.86         9.45 o
  -1   6  19        474.13        428.76        19.57 o
   0   6  19          2.19         -0.37         3.95 o
   1   6  19         18.34         17.47         2.96 o
   2   6  19         39.73        226.90       135.84 o
  -2   7  19        130.26        137.89        10.31 o
  -1   7  19         85.81         88.60         8.71 o
   0   7  19         10.74          7.83         2.14 o
   1   7  19         88.68         81.11         7.71 o
   2   7  19         16.61        146.82        98.33 o
  -2   8  19        127.75        120.92         9.21 o
  -1   8  19         11.02         12.29         3.08 o
   0   8  19         19.10         16.57         3.40 o
   1   8  19          0.00         -3.15         3.15 o
  -2   9  19         53.07         66.29         6.28 o
  -1   9  19          1.49          3.31         2.26 o
   0   9  19         59.37         43.09         8.37 o
   1   9  19         12.92          9.13         2.95 o
  -2  10  19          6.77          5.68         1.70 o
  -1  10  19          2.93          1.59         1.71 o
   0  10  19         16.93         12.56         2.33 o
   1  10  19          1.30         -0.60         1.81 o
  -1  11  19         26.20         29.87         3.68 o
   0  11  19        101.02         94.92         6.34 o
   1  11  19          0.14         -0.22         1.44 o
   0  12  19         20.94         14.05         1.87 o
  -3   0  20         12.79         19.05         2.67 o
  -2   0  20        118.71        135.47         9.06 o
  -1   0  20        290.39        299.95         9.79 o
   0   0  20       1513.86       1592.64        35.47 o
   1   0  20        236.12        252.53        15.67 o
   2   0  20         42.02         63.77         7.79 o
  -3   1  20          6.09          7.45         1.39 o
  -2   1  20          2.18          0.27         1.27 o
  -1   1  20         13.36         12.30         1.60 o
   0   1  20        186.64        202.63         9.27 o
   1   1  20        610.34        695.19        21.51 o
   2   1  20        209.04        243.73        10.51 o
  -3   2  20         14.95         15.99         1.76 o
  -2   2  20          7.22         10.47         1.59 o
  -1   2  20        281.01        268.88         8.29 o
   0   2  20        135.43        155.41         8.17 o
   1   2  20         95.02        105.12         8.46 o
   2   2  20        108.79        163.40         8.46 o
  -3   3  20          5.49          8.16         1.96 o
  -2   3  20         16.34         15.76         2.25 o
  -1   3  20          3.32          0.23         1.58 o
   0   3  20       1157.08       1171.17        41.36 o
   1   3  20        131.11        152.61         8.08 o
   2   3  20          2.97          5.75         2.25 o
  -2   4  20          0.19          3.12         1.54 o
  -1   4  20         24.81         15.08         3.68 o
   0   4  20          7.47          8.33         2.82 o
   1   4  20         60.79         62.14         4.01 o
   2   4  20         70.67         72.72         5.27 o
  -2   5  20         64.51         82.10         8.47 o
  -1   5  20        173.87        166.07        12.03 o
   0   5  20         24.83         17.34         2.68 o
   1   5  20         38.77         38.46         3.81 o
   2   5  20          1.50          0.33         1.57 o
  -2   6  20          3.71          9.41         3.09 o
  -1   6  20        282.77        282.11        15.21 o
   0   6  20         18.57         13.16         2.37 o
   1   6  20         51.68         52.25         6.74 o
   2   6  20          8.75         14.29         3.06 o
  -2   7  20         33.57         25.80         5.48 o
  -1   7  20          3.70          7.53         2.83 o
   0   7  20         67.19         49.61        11.35 o
   1   7  20          6.99          5.83         2.60 o
   2   7  20         11.22        527.52       357.02 o
  -2   8  20        298.66        334.42        13.69 o
  -1   8  20         33.69         28.19         4.52 o
   0   8  20          1.92          2.48         1.79 o
   1   8  20          5.76          1.27         1.94 o
  -2   9  20          0.97          5.41         2.17 o
  -1   9  20         40.46         42.50         5.00 o
   0   9  20          0.01          0.15         1.58 o
   1   9  20         28.16         19.02         3.75 o
  -1  10  20          2.78          4.26         1.39 o
   0  10  20         30.42         19.08         2.98 o
   1  10  20          0.15         -1.55         1.55 o
  -1  11  20         79.32         78.05         4.74 o
   0  11  20          0.13         -1.83         1.83 o
  -2   1  21         32.15         31.91         2.47 o
  -1   1  21        219.07        222.94        10.68 o
   0   1  21        209.85        216.08         9.49 o
   1   1  21        210.47        240.19         8.47 o
   2   1  21         12.75         13.64         3.05 o
  -2   2  21          3.19          3.32         1.21 o
  -1   2  21          1.94          1.57         1.34 o
   0   2  21         37.28         32.23         4.26 o
   1   2  21          8.21         13.03         2.79 o
   2   2  21        158.29        205.78         8.64 o
  -2   3  21         22.45         23.58         2.11 o
  -1   3  21          2.68          1.27         1.40 o
   0   3  21          8.58         10.85         2.95 o
   1   3  21         51.80         37.17         4.05 o
   2   3  21        100.64        122.99         6.51 o
  -2   4  21         84.18         87.05         5.45 o
  -1   4  21         59.42         54.86         4.90 o
   0   4  21         29.63         39.93         4.31 o
   1   4  21          1.16          2.86         2.29 o
   2   4  21          0.03          2.10         1.50 o
  -2   5  21          3.06          3.61         1.15 o
  -1   5  21         35.32         37.27         5.05 o
   0   5  21         71.40         54.99         4.32 o
   1   5  21          1.25         49.91        44.69 o
   2   5  21          6.42          6.15         3.07 o
  -2   6  21          0.46         -0.94         1.41 o
  -1   6  21         24.46         19.61         3.13 o
   0   6  21        101.71         60.80         8.29 o
   1   6  21         14.64         16.59         5.01 o
   2   6  21          9.65         13.47         2.66 o
  -2   7  21          0.65          1.59         1.64 o
  -1   7  21         12.03          6.16         2.07 o
   0   7  21          1.68          4.32         1.59 o
   1   7  21          0.04          4.27         2.26 o
  -2   8  21         48.77         52.32        17.19 o
  -1   8  21         22.47         20.90         5.93 o
   0   8  21         49.85         40.23         3.11 o
   1   8  21         49.86         38.68         4.10 o
  -1   9  21          0.10         -0.68         1.83 o
   0   9  21         26.48         19.77         3.08 o
   1   9  21          5.29          6.16         1.89 o
  -1  10  21         15.56         17.02         2.67 o
   0  10  21          0.48          0.10         0.85 o
  -2   0  22          6.75          7.76         2.08 o
  -1   0  22          0.05         -2.36         2.45 o
   0   0  22        412.61        518.48        20.41 o
   1   0  22        118.44        124.39         7.41 o
   2   0  22          0.37          2.13         2.17 o
  -2   1  22          1.33          2.97         1.45 o
  -1   1  22        107.60        118.14         8.15 o
   0   1  22          0.25         -1.02         2.42 o
   1   1  22          6.24          6.36         1.89 o
   2   1  22         36.44         46.90         3.99 o
  -2   2  22         13.78         13.96         1.63 o
  -1   2  22         20.47         21.60         3.02 o
   0   2  22         31.84         28.13         7.98 o
   1   2  22        274.22        352.49        11.88 o
   2   2  22          0.21         -0.48         2.67 o
  -2   3  22         77.40         85.94         4.18 o
  -1   3  22          0.38          3.46         2.99 o
   0   3  22          0.73          3.52         2.28 o
   1   3  22         30.84         39.77         3.76 o
   2   3  22          6.52         10.07         2.02 o
  -2   4  22         33.93         33.59         2.54 o
  -1   4  22         27.28         40.75         5.34 o
   0   4  22         23.16        533.50       339.47 o
   1   4  22         16.39        747.58       492.99 o
   2   4  22          6.87          5.71         2.15 o
  -2   5  22          8.24          9.92         2.52 o
  -1   5  22          8.32          9.02         2.13 o
   0   5  22         44.32        332.38       199.03 o
   1   5  22         38.70        422.13       318.10 o
   2   5  22          2.62          2.19         1.82 o
  -2   6  22          1.79         -0.16         1.50 o
  -1   6  22         33.69         37.03         3.58 o
   0   6  22         29.97        180.63       116.46 o
  -1   7  22          2.56          1.23         1.86 o
   0   7  22          4.62         87.75        63.88 o
  -1   8  22          2.28          6.54         2.37 o
   0   8  22         68.75        102.98        47.25 o
  -1   9  22          5.53         10.57         2.33 o
   0   9  22          2.49        100.31        72.37 o
  -2   1  23          5.44          8.06         1.40 o
  -1   1  23        107.75        115.85         5.80 o
   0   1  23         52.57         50.80         4.83 o
   1   1  23        105.18        151.26         9.06 o
   2   1  23         28.53         39.90         3.29 o
  -2   2  23         57.41         55.11         2.94 o
  -1   2  23          0.79          2.52         1.61 o
   0   2  23          5.86          2.69         2.22 o
   1   2  23        118.12        143.72         8.91 o
   2   2  23        155.42        209.56         6.59 o
  -2   3  23         36.90         34.93         2.36 o
  -1   3  23         40.24         56.00         6.31 o
   0   3  23         17.58         16.07         2.65 o
   1   3  23         15.06         11.81         2.21 o
  -2   4  23         39.33         37.69         3.54 o
  -1   4  23         30.89         41.61         5.35 o
   0   4  23         56.08         46.86         5.98 o
   1   4  23         42.92         33.96        11.54 o
  -1   5  23          7.84          5.87         2.69 o
   0   5  23         15.38          7.51         3.27 o
   1   5  23          2.87          4.57         2.97 o
  -1   6  23          2.13          4.84         2.90 o
   0   6  23          7.07          5.08         2.19 o
   1   6  23          7.53          8.47         3.17 o
  -1   7  23         53.96         64.83         5.34 o
   0   7  23         25.47         14.14         2.81 o
   1   7  23          0.03         -2.48         2.48 o
  -1   8  23          9.76         23.30         2.80 o
   0   8  23          5.08          4.14         1.39 o
  -1   0  24          8.17         15.97         3.33 o
   0   0  24        128.52        133.67         9.59 o
  -1   1  24         25.81         29.54         2.98 o
   0   1  24         30.58         29.46         3.51 o
   1   1  24          4.69          4.90         1.61 o
  -1   2  24          0.87         -0.23         1.57 o
   0   2  24          4.94          0.41         2.01 o
   1   2  24        100.61        124.60        17.63 o
  -1   3  24          0.25          0.67         1.93 o
   0   3  24         46.36         51.78         6.33 o
   1   3  24         51.57         66.39         6.68 o
  -1   4  24        106.55        115.53         7.34 o
   0   4  24          0.39         -1.66         2.69 o
   1   4  24         39.65         46.94         5.81 o
  -1   5  24         37.95         44.25         4.75 o
   0   5  24          2.45          3.21         2.03 o
  -1   6  24         33.60         50.60         4.35 o
   0   6  24          8.50          5.40         1.93 o
   0   7  24         71.41         43.95         3.92 o
  -1   1  25         87.42        118.39         6.70 o
   0   1  25          0.57          2.66         1.24 o
   1   1  25         37.20         41.75         2.89 o
  -1   2  25          0.68          1.83         1.90 o
   0   2  25         23.35         36.91         7.93 o
   1   2  25         23.10         28.39         4.10 o
  -1   3  25          0.97          2.95         2.06 o
   0   3  25          0.07          1.61         2.19 o
   1   3  25         14.41         23.83         3.45 o
  -1   4  25          4.56          3.44         2.09 o
   0   4  25          3.62          5.35         2.29 o
   0   5  25         22.64         12.20         2.87 o
   0   1  26          1.13          1.75         2.04 o
   0   2  26         11.80          7.44         2.17 o
                                                
